# Supplementary material for: The effect of quiet eye training on golf putting performance in pressure situation
Source: Sci Rep. 2024 Mar 2;14:5182. doi: 10.1038/s41598-024-55716-z (PMC10908801; doi:10.1038/s41598-024-55716-z)
Supplement: Supplementary file 1 — Supplementary Information. [file 41598_2024_55716_MOESM1_ESM.zip]

Archive with 96 entries (89 files):
- Data of the Study/
- __MACOSX/._Data of the Study
- Data of the Study/.DS_Store
- __MACOSX/Data of the Study/._.DS_Store
- Data of the Study/1/
- __MACOSX/Data of the Study/._1
- Data of the Study/Supplementary data/
- __MACOSX/Data of the Study/._Supplementary data
- Data of the Study/4/
- __MACOSX/Data of the Study/._4
- Data of the Study/3/
- __MACOSX/Data of the Study/._3
- Data of the Study/2/
- __MACOSX/Data of the Study/._2
- Data of the Study/5/
- __MACOSX/Data of the Study/._5
- Data of the Study/1/Quiet attention strategy putter test data _ Hit rate..txt
- __MACOSX/Data of the Study/1/._Quiet attention strategy putter test data _ Hit rate..txt
- Data of the Study/1/Technical post attention Strategic putter test data _ Hit rate.txt
- __MACOSX/Data of the Study/1/._Technical post attention Strategic putter test data _ Hit rate.txt
- Data of the Study/1/Pay attention to strategy putter test data after quiet eye _ Hit rate.txt
- __MACOSX/Data of the Study/1/._Pay attention to strategy putter test data after quiet eye _ Hit rate.txt
- Data of the Study/1/Pre-technical attention strategic putter test data _ Hit rate.txt
- __MACOSX/Data of the Study/1/._Pre-technical attention strategic putter test data _ Hit rate.txt
- Data of the Study/Supplementary data/Quite eye experiment three data before training.txt
- __MACOSX/Data of the Study/Supplementary data/._Quite eye experiment three data before training.txt
- Data of the Study/Supplementary data/Pre-technical experiment three data.txt
- __MACOSX/Data of the Study/Supplementary data/._Pre-technical experiment three data.txt
- Data of the Study/Supplementary data/Pay attention to the strategic push rod test data before the technique.txt
- __MACOSX/Data of the Study/Supplementary data/._Pay attention to the strategic push rod test data before the technique.txt
- Data of the Study/Supplementary data/Quite eye note strategy push rod test data before training.txt
- __MACOSX/Data of the Study/Supplementary data/._Quite eye note strategy push rod test data before training.txt
- Data of the Study/Supplementary data/Quite experiment three data after training.txt
- __MACOSX/Data of the Study/Supplementary data/._Quite experiment three data after training.txt
- Data of the Study/Supplementary data/Technique after experiment three data.txt
- __MACOSX/Data of the Study/Supplementary data/._Technique after experiment three data.txt
- Data of the Study/Supplementary data/Technical post-attention strategy push rod test data.txt
- __MACOSX/Data of the Study/Supplementary data/._Technical post-attention strategy push rod test data.txt
- Data of the Study/Supplementary data/Attention strategy push test data after quite eyes.txt
- __MACOSX/Data of the Study/Supplementary data/._Attention strategy push test data after quite eyes.txt
- Data of the Study/4/Pre-technical experiment 3 data _ Heart rate.txt
- __MACOSX/Data of the Study/4/._Pre-technical experiment 3 data _ Heart rate.txt
- Data of the Study/4/After quiet eye Experiment 3 Data_Heart rate.txt
- __MACOSX/Data of the Study/4/._After quiet eye Experiment 3 Data_Heart rate.txt
- Data of the Study/4/Technical post Experiment Three data _ Heart rate.txt
- __MACOSX/Data of the Study/4/._Technical post Experiment Three data _ Heart rate.txt
- Data of the Study/4/Quite Eyes Experiment 3 Data_Heart rate.txt
- __MACOSX/Data of the Study/4/._Quite Eyes Experiment 3 Data_Heart rate.txt
- Data of the Study/3/Pre-technical experiment three data _ pressure.txt
- __MACOSX/Data of the Study/3/._Pre-technical experiment three data _ pressure.txt
- Data of the Study/3/Experimental data 3 after quiet eye training _ pressure.txt
- __MACOSX/Data of the Study/3/._Experimental data 3 after quiet eye training _ pressure.txt
- Data of the Study/3/Quite Eyes Experiment three data _ pressure.txt
- __MACOSX/Data of the Study/3/._Quite Eyes Experiment three data _ pressure.txt
- Data of the Study/3/Technique after experiment Three data _ pressure.txt
- __MACOSX/Data of the Study/3/._Technique after experiment Three data _ pressure.txt
- Data of the Study/2/Pre-technical experiment three data _ Pressure.txt
- __MACOSX/Data of the Study/2/._Pre-technical experiment three data _ Pressure.txt
- Data of the Study/2/Technical post experiment three data _ Pressure.txt
- __MACOSX/Data of the Study/2/._Technical post experiment three data _ Pressure.txt
- Data of the Study/2/After quite eye experiment three data _ Pressure.txt
- __MACOSX/Data of the Study/2/._After quite eye experiment three data _ Pressure.txt
- Data of the Study/2/Pre-quite eye training experiment three data _ Pressure.txt
- __MACOSX/Data of the Study/2/._Pre-quite eye training experiment three data _ Pressure.txt
- Data of the Study/5/Technical post-attention strategy push rod test data _ Table 5.txt
- __MACOSX/Data of the Study/5/._Technical post-attention strategy push rod test data _ Table 5.txt
- Data of the Study/5/Quite eye attention strategy push rod test data _ Total gaze time.txt
- __MACOSX/Data of the Study/5/._Quite eye attention strategy push rod test data _ Total gaze time.txt
- Data of the Study/5/Technical post-attention strategy push rod test data _ Total number of gaze points.txt
- __MACOSX/Data of the Study/5/._Technical post-attention strategy push rod test data _ Total number of gaze points.txt
- Data of the Study/5/Quite eye attention strategy push rod test data _ Table 5.txt
- __MACOSX/Data of the Study/5/._Quite eye attention strategy push rod test data _ Table 5.txt
- Data of the Study/5/After quite eye attention strategy push rod test data _ Table 5..txt
- __MACOSX/Data of the Study/5/._After quite eye attention strategy push rod test data _ Table 5..txt
- Data of the Study/5/Technical post-attention strategy push rod test data _ Total gaze time.txt
- __MACOSX/Data of the Study/5/._Technical post-attention strategy push rod test data _ Total gaze time.txt
- Data of the Study/5/Quite eye attention strategy push rod test data _ Total number of gaze points.txt
- __MACOSX/Data of the Study/5/._Quite eye attention strategy push rod test data _ Total number of gaze points.txt
- Data of the Study/5/Attention strategy push test data before quiet eye training _ Total fixation time.txt
- __MACOSX/Data of the Study/5/._Attention strategy push test data before quiet eye training _ Total fixation time.txt
- Data of the Study/5/Quite eye attention strategy pushrod test data _ Static eye movement time.txt
- __MACOSX/Data of the Study/5/._Quite eye attention strategy pushrod test data _ Static eye movement time.txt
- Data of the Study/5/Pre-technical attention Strategy push rod test data _ Quite eye movement time.txt
- __MACOSX/Data of the Study/5/._Pre-technical attention Strategy push rod test data _ Quite eye movement time.txt
- Data of the Study/5/Pre-technical attention Strategy push rod test data _ Total number of fixation points.txt
- __MACOSX/Data of the Study/5/._Pre-technical attention Strategy push rod test data _ Total number of fixation points.txt
- Data of the Study/5/Post-technique attention Strategy Pusher test Data _ Quite eye movement time.txt
- __MACOSX/Data of the Study/5/._Post-technique attention Strategy Pusher test Data _ Quite eye movement time.txt
- Data of the Study/5/Quite eye attention Strategy push rod test data _ Static eye movement time.txt
- __MACOSX/Data of the Study/5/._Quite eye attention Strategy push rod test data _ Static eye movement time.txt
- Data of the Study/5/Pre-technical attention Strategy push rod test data _ Total gaze time.txt
- __MACOSX/Data of the Study/5/._Pre-technical attention Strategy push rod test data _ Total gaze time.txt
- Data of the Study/5/Pre-technical attention strategic push rod test data _ Table 5.txt
- __MACOSX/Data of the Study/5/._Pre-technical attention strategic push rod test data _ Table 5.txt
- Data of the Study/5/Attention strategy push rod test data after quite eye training _ Total gaze time.txt
- __MACOSX/Data of the Study/5/._Attention strategy push rod test data after quite eye training _ Total gaze time.txt
