# Supplementary material for: The effect of quiet eye training on golf putting performance in pressure situation
Source: Sci Rep. 2024 Mar 2;14:5182. doi: 10.1038/s41598-024-55716-z (PMC10908801; doi:10.1038/s41598-024-55716-z)
Supplement: Supplementary file 1 — Supplementary Information. [file 41598_2024_55716_MOESM1_ESM.zip › Data of the Study/1/Quiet attention strategy putter test data _ Hit rate..txt]

Inner Hole Rate	Outer Hole Rate
63	66
55	60
61	56
67	54
53	51
64	65
56	64
63	62
55	64
55	61
57	58
65	62
66	65
63	57
60	55
64	66
55	58
65	65
---
