# Supplementary material for: The effect of quiet eye training on golf putting performance in pressure situation
Source: Sci Rep. 2024 Mar 2;14:5182. doi: 10.1038/s41598-024-55716-z (PMC10908801; doi:10.1038/s41598-024-55716-z)
Supplement: Supplementary file 1 — Supplementary Information. [file 41598_2024_55716_MOESM1_ESM.zip › Data of the Study/1/Technical post attention Strategic putter test data _ Hit rate.txt]

Inner Hole Rate	Outer Hole Rate
62	64
55	61
62	58
65	56
54	53
64	64
56	64
64	64
57	66
57	64
59	60
64	61
65	64
64	61
61	57
55	53
64	67
66	58
---
