# Supplementary material for: The effect of quiet eye training on golf putting performance in pressure situation
Source: Sci Rep. 2024 Mar 2;14:5182. doi: 10.1038/s41598-024-55716-z (PMC10908801; doi:10.1038/s41598-024-55716-z)
Supplement: Supplementary file 1 — Supplementary Information. [file 41598_2024_55716_MOESM1_ESM.zip › Data of the Study/1/Pay attention to strategy putter test data after quiet eye _ Hit rate.txt]

Inner Hole Rate	Outer Hole Rate
69	71
61	64
66	60
71	60
59	56
70	71
61	69
68	67
60	70
62	64
63	65
70	65
72	70
67	62
65	60
61	69
68	67
59	65
---
