# Supplementary material for: The effect of quiet eye training on golf putting performance in pressure situation
Source: Sci Rep. 2024 Mar 2;14:5182. doi: 10.1038/s41598-024-55716-z (PMC10908801; doi:10.1038/s41598-024-55716-z)
Supplement: Supplementary file 1 — Supplementary Information. [file 41598_2024_55716_MOESM1_ESM.zip › Data of the Study/1/Pre-technical attention strategic putter test data _ Hit rate.txt]

Inner Hole Rate	Outer Hole Rate
62	66
55	58
61	58
65	55
54	52
62	65
55	64
63	63
54	62
53	63
57	61
66	61
65	68
64	58
58	57
60	55
65	55
60	55
---
