# Supplementary material for: The effect of quiet eye training on golf putting performance in pressure situation
Source: Sci Rep. 2024 Mar 2;14:5182. doi: 10.1038/s41598-024-55716-z (PMC10908801; doi:10.1038/s41598-024-55716-z)
Supplement: Supplementary file 1 — Supplementary Information. [file 41598_2024_55716_MOESM1_ESM.zip › Data of the Study/Supplementary data/Pre-technical experiment three data.txt]

Subject	Pressure	stress	Heart Rate	Anxiety	Fixation Start	Total Fixation Duration	Putter Stroke Performance
1.0	4.0	1.0	120.0	39.0	378.0872476149372	1415.926945723459	4.0
2.0	2.0	1.0	116.0	47.0	310.3640226854957	1425.888126028426	2.0
3.0	7.0	1.0	107.0	41.0	333.1365925955076	1619.272596164764	2.0
4.0	5.0	1.0	111.0	53.0	384.1731451261894	1699.399552679341	5.0
5.0	0.0	1.0	109.0	45.0	317.3188602249975	1504.248393851101	3.0
6.0	6.0	1.0	94.0	45.0	320.3147915795911	1554.054601955469	4.0
7.0	5.0	1.0	119.0	52.0	327.092777875432	1229.655857426362	5.0
8.0	8.0	1.0	118.0	55.0	392.9856681047959	1158.43741331891	3.0
11.0	7.0	1.0	112.0	47.0	375.4740782142426	1355.160429716426	3.0
13.0	0.0	1.0	128.0	46.0	318.3556958923445	1359.894929552457	4.0
15.0	8.0	1.0	115.0	51.0	369.6929795733416	1316.186911106648	2.0
15.0	6.0	1.0	128.0	47.0	390.9712465660861	1341.486932998147	3.0
16.0	8.0	1.0	114.0	49.0	360.1433272612737	1348.224675134567	4.0
18.0	4.0	1.0	116.0	50.0	400.4855210724831	1340.387150040881	5.0
1.0	6.0	1.0	86.0	47.0	431.5346827979644	1336.094394968742	3.0
2.0	7.0	1.0	92.0	47.0	375.6318425708645	1416.08241859726	1.0
3.0	4.0	1.0	92.0	51.0	368.6848776634952	1234.109378425408	2.0
4.0	9.0	1.0	86.0	56.0	495.7681191012991	1275.296037475493	2.0
5.0	2.0	1.0	103.0	48.0	515.348182735924	1303.537078665993	3.0
6.0	3.0	1.0	98.0	51.0	500.9357427047547	1170.905559215287	1.0
7.0	3.0	1.0	95.0	49.0	436.2038686321931	1417.281193628588	4.0
8.0	8.0	1.0	81.0	56.0	463.7913254431725	1363.567538111667	1.0
9.0	9.0	1.0	85.0	52.0	495.2764272336135	1543.749663962834	4.0
10.0	3.0	1.0	90.0	54.0	467.5157024922293	1518.677361301049	3.0
11.0	6.0	1.0	82.0	46.0	423.8705277080442	1547.92948391307	5.0
13.0	2.0	1.0	92.0	50.0	411.8735296184717	1681.906061991263	3.0
14.0	3.0	1.0	93.0	46.0	360.0900820920999	1915.311590318046	3.0
14.0	2.0	1.0	98.0	56.0	331.5378303060178	1640.334367424083	2.0
15.0	9.0	1.0	98.0	46.0	369.749258585342	1633.622930718233	3.0
16.0	0.0	1.0	79.0	51.0	387.5075204476775	1294.293469124818	2.0
17.0	1.0	1.0	86.0	49.0	326.7646770060277	1549.752029686406	1.0
18.0	7.0	1.0	150.0	36.0	365.0466760644671	1152.015278359305	3.0
6.0	8.0	1.0	72.0	58.0	356.2274218557806	1133.835579962306	1.0
1.0	4.0	1.0	163.0	39.0	438.7853368116381	1087.890629964706	2.0
19.0	0.0	1.0	152.0	71.0	416.8100961300095	1131.204059531603	4.0
14.0	0.0	1.0	123.0	31.0	396.7197963830944	1474.402412244811	5.0
15.0	2.0	1.0	146.0	61.0	472.8880271769777	1520.216979031681	1.0
12.0	2.0	1.0	88.0	60.0	493.1726232993093	1400.144530684586	3.0
3.0	6.0	1.0	110.0	48.0	381.6519317282301	1417.839342712139	4.0
0.0	6.0	1.0	84.0	61.0	441.0644711238704	1745.202815359897	4.0
11.0	7.0	1.0	126.0	56.0	498.1662942246301	1540.335183292038	5.0
14.0	6.0	1.0	119.0	34.0	442.4571933669634	1534.045588445026	2.0
3.0	3.0	1.0	159.0	63.0	416.9387571430109	1437.515833511923	5.0
18.0	0.0	1.0	78.0	37.0	465.8041196829613	1318.238390337563	5.0
8.0	8.0	1.0	153.0	37.0	326.4518842828687	1588.897656226061	2.0
17.0	5.0	1.0	68.0	40.0	320.5459628025391	1513.187424218202	3.0
12.0	2.0	1.0	95.0	64.0	270.1607711062842	1118.81212105545	3.0
5.0	7.0	1.0	112.0	73.0	295.1197889924121	996.4490786423642	2.0
2.0	9.0	1.0	64.0	61.0	314.2198461595366	1019.070551067693	2.0
4.0	9.0	1.0	58.0	32.0	328.0200431294402	1079.378141957259	3.0
1.0	6.0	1.0	133.0	69.0	374.5465991463	1061.06907294499	2.0
6.0	8.0	1.0	75.0	63.0	431.7653079232534	1080.522753322414	4.0
10.0	5.0	1.0	136.0	59.0	395.2787798577216	1343.003481709539	5.0
14.0	8.0	1.0	138.0	60.0	432.5900521093417	1381.39486669931	3.0
2.0	7.0	1.0	100.0	40.0	455.5321847704619	1365.123203915353	2.0
14.0	4.0	1.0	146.0	68.0	408.6418431101105	1516.712109549745	3.0
18.0	1.0	1.0	62.0	64.0	408.0134322616213	1448.380713622043	2.0
0.0	3.0	2.0	148.0	41.0	456.5211267147371	1381.70265219116	3.0
20.0	2.0	2.0	63.0	43.0	465.9523058678661	1151.229824679669	5.0
9.0	5.0	2.0	63.0	69.0	419.7539286522683	1195.065745545662	5.0
12.0	2.0	2.0	114.0	54.0	445.7593492307837	1220.782205715951	3.0
7.0	0.0	2.0	62.0	29.0	475.4136087067689	1292.917155680525	4.0
1.0	9.0	2.0	112.0	65.0	409.3698308529316	1385.017416135591	5.0
22.0	6.0	2.0	120.0	63.0	391.9052192136254	1159.424988989549	4.0
7.0	6.0	2.0	69.0	57.0	366.8529839536412	1220.354197915886	3.0
2.0	2.0	2.0	116.0	31.0	441.4099932802417	946.387309490714	3.0
3.0	5.0	2.0	94.0	49.0	448.2294652773712	1060.716167135154	2.0
10.0	5.0	2.0	116.0	54.0	416.2007576982024	1080.208376051273	4.0
6.0	1.0	2.0	78.0	36.0	426.5880225557747	1037.28247953621	2.0
1.0	5.0	2.0	75.0	36.0	469.3486034525595	1024.479039687346	2.0
9.0	6.0	2.0	69.0	40.0	351.0248625298001	1249.498914830909	5.0
1.0	0.0	2.0	80.0	55.0	399.8337772381422	1136.867353724311	2.0
4.0	0.0	2.0	132.0	28.0	421.023254288478	974.6542138694078	3.0
9.0	5.0	2.0	99.0	49.0	367.6182650347638	1067.313839352919	3.0
18.0	5.0	2.0	146.0	39.0	409.1118193901941	1056.480343495355	2.0
0.0	5.0	2.0	153.0	72.0	399.7558010593223	997.0638995133123	3.0
7.0	8.0	2.0	133.0	71.0	415.6902710749351	832.8378334357569	2.0
4.0	3.0	2.0	84.0	48.0	384.6071923278992	1012.944472036994	1.0
5.0	5.0	2.0	91.0	61.0	377.8138554089718	1136.577032401587	4.0
15.0	5.0	2.0	81.0	42.0	417.6494885074733	1126.001948167783	3.0
10.0	4.0	2.0	141.0	42.0	381.9141402905904	979.7603229376687	3.0
10.0	3.0	2.0	106.0	52.0	425.877352237479	1045.729562481139	5.0
20.0	2.0	2.0	164.0	68.0	363.1944343569898	1154.142816899689	3.0
3.0	9.0	2.0	114.0	65.0	451.4517889905595	1074.429313618079	4.0
17.0	5.0	2.0	152.0	37.0	476.0767716738094	1119.424580146303	4.0
11.0	2.0	2.0	125.0	49.0	396.0120143577324	996.5352638268598	4.0
8.0	5.0	2.0	163.0	52.0	419.6476312454213	1007.438220362007	5.0
23.0	0.0	2.0	75.0	54.0	451.7773498259908	1106.721279008073	2.0
4.0	0.0	2.0	60.0	49.0	447.4685174569731	1004.251225389451	4.0
19.0	8.0	2.0	167.0	62.0	483.7622281462085	887.1552698850057	2.0
22.0	0.0	2.0	140.0	64.0	449.4162764898153	896.0091430464247	3.0
22.0	7.0	2.0	81.0	47.0	375.9627205752316	1222.369840585231	4.0
13.0	7.0	2.0	136.0	62.0	439.6011779439843	1309.427375596814	3.0
18.0	2.0	2.0	70.0	50.0	396.1572670457493	1271.417610130193	3.0
10.0	2.0	2.0	134.0	37.0	392.9354957802837	1115.800036958289	1.0
6.0	3.0	2.0	139.0	68.0	485.8500523016119	1264.445812203837	4.0
15.0	4.0	2.0	94.0	71.0	466.2093136079677	1351.217605048514	3.0
5.0	0.0	2.0	126.0	37.0	448.5945837517284	1480.106926463339	2.0
4.0	3.0	2.0	146.0	42.0	443.6710455360114	1307.572745473745	1.0
20.0	2.0	2.0	136.0	46.0	390.9637044571017	1261.522598846792	2.0
16.0	6.0	2.0	84.0	38.0	376.7051661102529	1101.420305337055	3.0
18.0	4.0	2.0	111.0	31.0	365.7487185316114	1147.991186010676	4.0
18.0	3.0	2.0	130.0	43.0	410.0490919484108	1007.546287378094	3.0
11.0	9.0	2.0	121.0	34.0	396.859343136546	1111.708318104281	4.0
12.0	2.0	2.0	162.0	64.0	472.8220349250439	1012.128163264531	2.0
20.0	2.0	2.0	156.0	47.0	450.7397664542717	1034.252665239022	5.0
6.0	0.0	2.0	89.0	43.0	437.1290104401579	1120.961974062444	4.0
18.0	5.0	2.0	55.0	35.0	465.8114067669231	1438.389569618839	3.0
19.0	9.0	2.0	85.0	66.0	399.9749213631476	1206.182488720357	3.0
1.0	8.0	2.0	99.0	54.0	319.2114785595803	1493.534195504348	5.0
14.0	3.0	2.0	100.0	57.0	424.1258037667266	1317.89205991237	2.0
20.0	4.0	2.0	77.0	34.0	443.6120174198672	1425.938998424328	4.0
11.0	8.0	2.0	142.0	27.0	476.0626246053674	1469.564690877348	3.0
22.0	9.0	2.0	104.0	59.0	514.5131310138308	1235.336518891931	4.0
12.0	7.0	2.0	94.0	70.0	541.9211647536699	1130.896309086205	4.0
11.0	8.0	1.0	62.0	28.0	467.3976258674344	1334.358381424757	4.0
1.0	6.0	1.0	116.0	62.0	390.1539730536985	1640.598921863862	1.0
21.0	7.0	1.0	102.0	46.0	507.8418408497394	1207.811665290278	4.0
7.0	3.0	1.0	147.0	69.0	420.4337825033649	1251.353377996677	3.0
2.0	4.0	1.0	111.0	54.0	-403.5708916558871	1249.158819685017	5.0
7.0	4.0	1.0	130.0	49.0	412.4690318990271	1542.441524341554	4.0
1.0	7.0	1.0	99.0	37.0	401.7838311901847	1265.801340905515	3.0
13.0	5.0	1.0	140.0	66.0	395.6653556184381	1537.300043971234	4.0
13.0	0.0	1.0	130.0	44.0	450.9301134196659	1580.346364890681	4.0
3.0	1.0	1.0	146.0	30.0	462.3647606595966	803.4346199062121	4.0
19.0	8.0	1.0	160.0	29.0	419.5165770608157	1670.223139078159	4.0
10.0	5.0	1.0	126.0	34.0	503.1748828387667	1575.423829550232	3.0
17.0	3.0	1.0	84.0	28.0	532.2980320454257	1223.612898157286	4.0
13.0	1.0	1.0	122.0	41.0	480.3109859800597	1253.977712856462	3.0
21.0	7.0	1.0	64.0	48.0	481.0529709805209	1504.331005249928	2.0
20.0	7.0	1.0	66.0	38.0	534.2429148755551	1410.295492536815	4.0
20.0	0.0	1.0	93.0	71.0	458.7615491021422	1460.057510781462	2.0
0.0	2.0	1.0	154.0	57.0	446.1952798177772	1540.781712407125	3.0
6.0	4.0	1.0	100.0	66.0	461.2563496585241	1433.701253205675	3.0
20.0	9.0	1.0	140.0	37.0	433.0764877723565	1290.736133487298	1.0
2.0	8.0	1.0	58.0	68.0	442.0321149326463	1321.265050258574	3.0
4.0	0.0	1.0	147.0	43.0	400.8813252089083	1287.695889972807	3.0
18.0	4.0	1.0	60.0	70.0	438.7359083506387	1386.790378074986	1.0
0.0	7.0	1.0	82.0	61.0	389.3857026085337	1428.43646330384	3.0
17.0	7.0	1.0	130.0	62.0	471.6624172948561	1485.043207884347	1.0
8.0	3.0	1.0	149.0	55.0	462.0503570504617	1763.090635363907	5.0
15.0	6.0	1.0	146.0	46.0	489.6102942893734	1537.243144044343	3.0
2.0	6.0	1.0	133.0	29.0	558.2085079427748	1515.211834961484	5.0
20.0	6.0	1.0	161.0	28.0	608.7173722720338	1402.699408687027	1.0
4.0	4.0	1.0	163.0	48.0	481.5787536116464	1727.029649887497	1.0
4.0	5.0	1.0	105.0	49.0	488.5593215641015	1510.301688452586	2.0
19.0	9.0	1.0	105.0	69.0	305.929357492244	1388.962381562851	5.0
14.0	6.0	1.0	119.0	34.0	522.2453626498638	1304.099905307599	3.0
17.0	2.0	1.0	152.0	43.0	463.9900719541654	1338.009749571229	2.0
22.0	6.0	1.0	101.0	44.0	458.4643333883026	1569.236958261706	4.0
22.0	2.0	1.0	73.0	50.0	471.0977731392019	1679.401073392087	2.0
18.0	0.0	1.0	120.0	30.0	402.1683538483139	1571.798665967422	1.0
4.0	9.0	1.0	127.0	44.0	347.6550792493619	1554.720627791812	5.0
5.0	5.0	1.0	141.0	64.0	437.8821749507608	1504.913482047301	3.0
17.0	1.0	1.0	84.0	62.0	422.4341171069011	1303.931763584826	4.0
22.0	4.0	1.0	96.0	61.0	387.4374344228049	1356.622045718248	3.0
1.0	8.0	1.0	93.0	35.0	455.7019663272929	1558.374347296483	1.0
19.0	4.0	1.0	128.0	43.0	463.5946105002761	1400.802116092966	4.0
11.0	4.0	1.0	134.0	40.0	424.6964548773298	1345.057209784567	3.0
3.0	7.0	1.0	68.0	44.0	397.7204002276992	1291.404001889998	4.0
11.0	2.0	1.0	134.0	58.0	545.4061400269219	1012.678894629413	2.0
3.0	8.0	1.0	131.0	33.0	407.1389937263146	1329.187950204066	3.0
3.0	7.0	1.0	124.0	69.0	465.1979151235329	1239.2041029232	5.0
10.0	3.0	1.0	144.0	32.0	506.1129279285705	966.4676740786433	5.0
9.0	5.0	1.0	86.0	68.0	503.5041350332568	1336.884828152956	2.0
17.0	4.0	1.0	88.0	27.0	405.7318938493906	1401.269083823087	2.0
22.0	4.0	1.0	91.0	68.0	437.113015135643	1354.755543304098	2.0
14.0	0.0	1.0	140.0	32.0	517.6643661675522	1606.228506987599	2.0
6.0	7.0	1.0	63.0	64.0	567.3503483917709	1587.472650428324	2.0
4.0	6.0	1.0	120.0	55.0	431.1448458444768	1573.19521102622	1.0
13.0	2.0	1.0	170.0	51.0	389.1622415255086	1480.17712040595	1.0
7.0	8.0	1.0	144.0	68.0	433.753652451382	1237.407787930729	5.0
14.0	3.0	2.0	75.0	31.0	-489.938281442052	1178.663428704145	3.0
0.0	6.0	2.0	113.0	63.0	519.4966607450693	1425.807596273892	4.0
11.0	7.0	2.0	127.0	37.0	494.4599009697055	1353.909156914899	3.0
4.0	6.0	2.0	153.0	70.0	396.7654308972182	1711.707533065345	3.0
12.0	2.0	2.0	166.0	29.0	504.696269636585	1715.599037839671	3.0
19.0	9.0	2.0	119.0	52.0	533.4519477109384	1542.441665031768	4.0
13.0	2.0	2.0	77.0	51.0	509.5761219577155	1169.336405131058	5.0
9.0	3.0	2.0	82.0	51.0	541.7735293116931	1277.593195775198	1.0
20.0	7.0	2.0	77.0	39.0	442.325645654714	619.894071412282	4.0
4.0	9.0	2.0	83.0	35.0	486.4111273521519	1012.117208246597	3.0
10.0	6.0	2.0	89.0	59.0	386.3845278437176	1134.526758000035	4.0
2.0	6.0	2.0	129.0	48.0	471.3246116971037	1200.458436651998	5.0
13.0	6.0	2.0	156.0	33.0	453.1265423265114	1283.315628976468	4.0
16.0	9.0	2.0	72.0	68.0	474.9605400887894	1250.37922790111	3.0
4.0	9.0	2.0	115.0	53.0	576.7977221505643	1192.756887583996	5.0
14.0	8.0	2.0	137.0	60.0	505.6221343717872	1239.151651692902	4.0
13.0	2.0	2.0	103.0	63.0	536.1716929635594	1195.78232432559	4.0
11.0	1.0	2.0	128.0	60.0	544.2032937580495	1041.983429055523	4.0
17.0	0.0	2.0	64.0	58.0	546.74092002088	1127.674691341919	5.0
11.0	3.0	2.0	126.0	62.0	398.4487733192465	1168.915077162904	3.0
8.0	6.0	2.0	136.0	59.0	478.4122715675374	1284.508263477525	3.0
1.0	1.0	2.0	142.0	40.0	481.3688617358438	1184.761376228328	5.0
15.0	5.0	2.0	138.0	49.0	462.2478629560455	1160.334106889392	4.0
18.0	3.0	2.0	120.0	66.0	475.3899397818119	1283.415978044125	3.0
14.0	5.0	2.0	109.0	48.0	430.130914503751	1285.569795800016	4.0
8.0	6.0	2.0	96.0	30.0	477.405432749649	1117.321731067571	4.0
16.0	1.0	2.0	86.0	56.0	469.7988746662303	1304.149564852798	1.0
20.0	0.0	2.0	83.0	65.0	532.7480723059533	1359.148502194495	3.0
20.0	7.0	2.0	136.0	44.0	523.7428202299091	1227.646625664916	5.0
3.0	5.0	2.0	82.0	30.0	517.0621468328112	1397.988508030668	4.0
2.0	2.0	2.0	142.0	29.0	583.4181830049364	1222.191245162442	4.0
16.0	7.0	2.0	92.0	48.0	574.404522205391	1178.040150339509	5.0
8.0	2.0	2.0	90.0	66.0	639.3869772482456	962.2870121181578	5.0
4.0	6.0	2.0	78.0	40.0	551.3382387171432	1539.315923280926	4.0
16.0	2.0	2.0	157.0	37.0	540.5004953339031	1388.006018501544	5.0
0.0	3.0	2.0	146.0	65.0	470.0011447910319	1302.977093066606	2.0
22.0	6.0	2.0	87.0	41.0	573.7932773018129	1264.774549715733	3.0
11.0	9.0	2.0	119.0	43.0	597.6183166177107	1524.670878040779	1.0
17.0	5.0	2.0	153.0	36.0	556.473480912886	1413.263139068851	5.0
21.0	4.0	2.0	149.0	29.0	621.3612285898145	1526.353378138759	2.0
1.0	9.0	2.0	67.0	67.0	505.8329163280933	1682.450815306626	5.0
7.0	8.0	2.0	84.0	57.0	541.9384259175196	1194.289957248233	5.0
6.0	6.0	2.0	160.0	53.0	560.150009114997	1065.149447328759	3.0
21.0	2.0	2.0	96.0	29.0	584.4241074327019	1149.525770341644	5.0
15.0	6.0	2.0	97.0	31.0	561.8555431647732	1213.30051110231	3.0
5.0	1.0	2.0	80.0	52.0	587.8928197460494	1282.854263380815	5.0
8.0	4.0	2.0	109.0	28.0	509.5544437508211	1197.845701241079	3.0
17.0	5.0	2.0	126.0	31.0	528.8536244839894	1356.138808765133	2.0
11.0	2.0	2.0	142.0	35.0	587.8673285715043	1192.42756229459	4.0
18.0	2.0	2.0	98.0	30.0	526.1948003355275	1704.402055175173	2.0
16.0	3.0	2.0	121.0	66.0	535.9612448789755	1520.06466879831	5.0
10.0	2.0	1.0	58.0	31.0	479.3203894110351	1693.629208469359	3.0
15.0	6.0	1.0	154.0	45.0	544.5079043854056	1278.997627024579	4.0
20.0	8.0	1.0	88.0	53.0	438.3538368214806	1653.123937002657	4.0
9.0	4.0	1.0	165.0	69.0	438.3073100326048	1407.727781770882	3.0
4.0	5.0	1.0	105.0	47.0	587.9346083982407	1624.944305652359	2.0
9.0	8.0	1.0	127.0	35.0	557.6312037177473	1545.031416988941	1.0
7.0	3.0	1.0	130.0	57.0	561.1577003830445	1615.040490387798	2.0
8.0	2.0	1.0	66.0	58.0	522.4486032766124	1832.073107699372	5.0
17.0	8.0	1.0	155.0	68.0	408.0290696542947	1438.349954040108	1.0
17.0	5.0	1.0	167.0	60.0	437.6546940083994	1575.121669471244	2.0
1.0	6.0	1.0	127.0	54.0	506.4281081978899	1702.397872250413	4.0
0.0	3.0	1.0	120.0	63.0	511.5262201957332	1720.087276759603	3.0
0.0	1.0	1.0	167.0	66.0	411.0547966611442	1419.813739752904	5.0
11.0	7.0	1.0	129.0	34.0	530.8874140385947	1520.508999633054	1.0
17.0	8.0	1.0	119.0	64.0	447.299265067781	1638.769559180485	1.0
9.0	8.0	1.0	102.0	46.0	506.4511202503433	1366.668082734294	4.0
8.0	0.0	1.0	149.0	28.0	456.3460244609259	1561.086578788181	1.0
13.0	0.0	1.0	162.0	62.0	571.8472074792186	1747.723640580482	4.0
4.0	1.0	1.0	86.0	44.0	523.1953758783537	1449.930325063619	2.0
6.0	9.0	1.0	85.0	60.0	461.8420407754743	1265.212092913886	3.0
21.0	8.0	1.0	115.0	32.0	527.9280918269561	1528.25512673938	5.0
1.0	1.0	1.0	127.0	47.0	454.0244712218359	1889.125697777964	1.0
23.0	6.0	1.0	146.0	30.0	597.9824004746462	1727.969067071525	2.0
9.0	5.0	1.0	149.0	66.0	495.4160618916286	1641.676171471634	2.0
19.0	3.0	1.0	89.0	50.0	602.1731215547367	1556.647388689761	2.0
6.0	8.0	1.0	118.0	30.0	555.7387517307891	1421.727514315949	1.0
12.0	6.0	1.0	94.0	38.0	489.1044535994357	1370.58052806567	3.0
19.0	8.0	1.0	84.0	59.0	530.1115558072889	1308.351327933392	4.0
19.0	7.0	1.0	60.0	67.0	518.7998300276537	1338.105387985659	3.0
19.0	9.0	1.0	117.0	49.0	541.539995491653	1101.420349189017	2.0
20.0	3.0	1.0	138.0	33.0	546.996652953873	1269.023488518875	2.0
19.0	8.0	1.0	86.0	72.0	437.5399613675771	1382.020111422079	4.0
8.0	4.0	1.0	77.0	43.0	428.1123516293251	1131.375945760419	5.0
2.0	3.0	1.0	73.0	48.0	478.9521641140039	1466.145434178571	3.0
14.0	7.0	1.0	134.0	33.0	509.3944734550093	1699.691139429368	4.0
21.0	6.0	1.0	99.0	69.0	506.3551632519482	1498.897971865631	3.0
1.0	8.0	1.0	109.0	63.0	576.5978877861473	1602.664947899126	5.0
5.0	1.0	1.0	110.0	64.0	453.7832501538691	1657.800410987766	2.0
6.0	9.0	1.0	86.0	42.0	466.9065162947296	1338.161909652025	4.0
20.0	8.0	1.0	67.0	37.0	556.0265502253603	1747.221327182501	1.0
2.0	4.0	1.0	160.0	52.0	570.2735840742332	1874.380656969098	2.0
3.0	5.0	1.0	68.0	53.0	575.6589961932964	1850.943469633862	2.0
19.0	9.0	1.0	104.0	27.0	462.8767503219	1573.54628479846	3.0
20.0	6.0	1.0	84.0	50.0	545.131386180342	1405.259606065628	2.0
15.0	8.0	1.0	57.0	55.0	539.3829504010887	1417.233365645683	5.0
4.0	1.0	1.0	93.0	50.0	447.1902648161932	1656.020951559463	1.0
19.0	5.0	1.0	134.0	68.0	479.7752420734187	1887.106970032299	3.0
11.0	5.0	1.0	134.0	48.0	490.9650238832746	1807.854252741693	4.0
5.0	5.0	1.0	102.0	30.0	488.6028449427206	1680.696304652204	2.0
22.0	3.0	1.0	118.0	44.0	428.3939001217213	1765.501333377738	1.0
21.0	2.0	1.0	90.0	37.0	463.3901917109425	1652.994927816894	3.0
16.0	4.0	1.0	127.0	36.0	511.252948979423	1964.814625009423	4.0
3.0	4.0	1.0	161.0	38.0	452.3510645736562	1704.360824268678	2.0
10.0	0.0	1.0	74.0	52.0	475.4289101449713	1851.020958069922	1.0
12.0	8.0	1.0	119.0	58.0	437.6069816124854	1505.481436982483	4.0
17.0	4.0	1.0	97.0	39.0	365.0012535521983	1710.632479172978	4.0
19.0	2.0	1.0	136.0	44.0	475.4817582032738	1252.276524403165	4.0
7.0	8.0	1.0	64.0	64.0	450.0181216966022	1675.744289177229	5.0
6.0	2.0	2.0	96.0	36.0	464.1366420566854	1454.71018704718	5.0
13.0	4.0	2.0	68.0	44.0	447.1756843002944	1317.794312151374	3.0
10.0	8.0	2.0	93.0	68.0	546.2048215541024	1352.551363564965	2.0
1.0	3.0	2.0	127.0	63.0	597.9176028508352	1491.819846594508	3.0
11.0	7.0	2.0	114.0	31.0	574.2857472818188	1383.948842287279	1.0
3.0	9.0	2.0	133.0	54.0	543.3077347523438	1593.145136543203	5.0
12.0	7.0	2.0	149.0	71.0	499.3027680016619	1631.185030648072	3.0
9.0	5.0	2.0	118.0	50.0	386.347547249247	1464.467161553645	3.0
3.0	9.0	2.0	56.0	39.0	542.4598660381479	1505.174378802711	4.0
7.0	4.0	2.0	113.0	48.0	495.6511491916227	1369.188549277714	5.0
2.0	2.0	2.0	125.0	51.0	556.2122037796756	1406.286289012905	4.0
4.0	9.0	2.0	56.0	64.0	493.3228349595964	1379.789998187528	4.0
14.0	0.0	2.0	78.0	64.0	548.2624409380106	1269.488655822445	2.0
18.0	1.0	2.0	68.0	62.0	549.9238092091564	1285.300905187024	4.0
3.0	3.0	2.0	102.0	39.0	597.3335631419245	1408.563669363898	4.0
18.0	4.0	2.0	59.0	43.0	452.8377894121749	1360.473423759403	4.0
10.0	0.0	2.0	148.0	49.0	547.7611611530712	1029.486778753031	2.0
5.0	4.0	2.0	72.0	45.0	481.4991509872914	1292.549564158068	2.0
0.0	5.0	2.0	142.0	61.0	530.063771593131	1286.187623343099	3.0
17.0	3.0	2.0	133.0	64.0	493.967824577117	1141.801893392192	4.0
0.0	8.0	2.0	69.0	32.0	571.5418385155853	1277.435548192621	5.0
5.0	8.0	2.0	130.0	45.0	588.173439895687	1430.165263589587	2.0
3.0	8.0	2.0	149.0	36.0	475.1197654581279	1579.701963551527	5.0
7.0	5.0	2.0	74.0	29.0	523.0119018804337	1464.009829412895	2.0
8.0	5.0	2.0	86.0	44.0	475.2453057710035	1383.979269211699	3.0
5.0	4.0	2.0	81.0	51.0	524.8101980273998	1263.277804441559	2.0
9.0	9.0	2.0	83.0	42.0	525.4807855776048	1126.888426605597	3.0
21.0	9.0	2.0	136.0	55.0	577.0810680720226	1225.09636704272	1.0
20.0	1.0	2.0	114.0	56.0	574.6794036295877	1284.975216407647	2.0
6.0	6.0	2.0	138.0	40.0	518.5425379975744	1369.519172163799	4.0
19.0	1.0	2.0	74.0	52.0	488.3163887684438	1290.640971433975	3.0
5.0	5.0	2.0	93.0	38.0	491.7794797796496	1377.236232424622	2.0
11.0	0.0	2.0	58.0	56.0	536.6434043398837	1338.236580867723	5.0
10.0	4.0	2.0	67.0	53.0	607.1981458625928	1400.539802270313	1.0
5.0	0.0	2.0	153.0	33.0	469.1457097136767	1365.029981233586	3.0
4.0	2.0	2.0	126.0	73.0	472.7794811376648	1438.784047312252	4.0
17.0	6.0	2.0	65.0	32.0	608.6126700730363	1207.25695519342	2.0
0.0	3.0	2.0	84.0	69.0	547.1087251642048	1292.894727300745	4.0
11.0	7.0	2.0	96.0	60.0	537.9768232082558	1357.251922599594	5.0
20.0	8.0	2.0	82.0	62.0	552.4156331830417	1190.457166127521	1.0
2.0	4.0	2.0	143.0	64.0	533.9399890990604	1232.386832752026	2.0
4.0	0.0	2.0	56.0	40.0	556.4095020439925	1135.980278413998	2.0
0.0	9.0	2.0	112.0	28.0	586.5244966377412	1090.067549656969	3.0
5.0	2.0	2.0	92.0	68.0	543.2470615859094	1408.647852433088	1.0
7.0	3.0	2.0	90.0	40.0	511.208046056993	1366.817967297593	5.0
13.0	6.0	2.0	122.0	36.0	563.2034111108674	1297.416444946686	4.0
2.0	8.0	2.0	56.0	44.0	535.0974845328161	1301.816895940206	3.0
3.0	0.0	2.0	105.0	73.0	403.196442461316	1261.484093639415	2.0
1.0	1.0	2.0	157.0	32.0	450.9808167221381	1425.929296242293	3.0
4.0	6.0	2.0	148.0	53.0	411.9767731196113	1560.746775691643	1.0
22.0	0.0	2.0	56.0	35.0	423.744181239166	1594.484953119498	4.0
0.0	5.0	2.0	156.0	42.0	415.4311834712325	1505.940156044668	3.0
17.0	4.0	2.0	107.0	69.0	442.7618454747754	1378.814796603416	3.0
10.0	9.0	2.0	124.0	33.0	450.7032395323156	1338.617044720456	3.0
7.0	2.0	2.0	95.0	63.0	435.0735143045226	1362.555391661669	2.0
20.0	5.0	2.0	153.0	69.0	481.8517884864262	1238.674617123891	1.0
11.0	9.0	2.0	53.0	42.0	564.9414325380865	1381.407812510627	4.0
18.0	7.0	1.0	126.0	39.0	446.5329700359088	1264.527090757951	3.0
9.0	2.0	1.0	63.0	60.0	430.9164762979332	1371.207509793647	1.0
11.0	7.0	1.0	126.0	58.0	437.2713009224207	1568.491419775655	2.0
18.0	9.0	1.0	147.0	73.0	436.9621629910432	1544.819502590575	2.0
10.0	9.0	1.0	67.0	63.0	508.1721665435533	1454.250115330255	4.0
20.0	8.0	1.0	126.0	27.0	536.853169019143	1193.728525700591	4.0
11.0	7.0	1.0	116.0	55.0	568.7051962225975	1462.754105348808	2.0
22.0	6.0	1.0	131.0	57.0	492.3110572322968	1466.130517929468	5.0
4.0	3.0	1.0	69.0	31.0	514.9508773605382	1428.690639274836	4.0
13.0	0.0	1.0	108.0	48.0	500.1879359819939	1310.632628328932	4.0
14.0	5.0	1.0	116.0	41.0	557.0336358768852	1472.576518012386	4.0
21.0	3.0	1.0	100.0	35.0	478.8344130987178	1763.054092112545	2.0
19.0	7.0	1.0	163.0	67.0	542.8393466826298	1163.859530792709	4.0
17.0	7.0	1.0	86.0	72.0	444.0390627032942	1171.89707348251	1.0
21.0	3.0	1.0	162.0	31.0	392.1600304362692	1103.257381706046	5.0
3.0	0.0	1.0	151.0	48.0	442.9952346446568	1327.192820835227	4.0
19.0	5.0	1.0	62.0	61.0	501.0348329801824	1359.634071332138	3.0
1.0	5.0	1.0	90.0	32.0	465.7265084426626	1167.933605006834	2.0
15.0	7.0	1.0	59.0	32.0	520.7447039650463	1229.022727500965	2.0
16.0	7.0	1.0	73.0	39.0	534.189937522959	1361.492878349225	3.0
13.0	8.0	1.0	74.0	51.0	491.797885470958	1502.643836897451	2.0
22.0	0.0	1.0	54.0	48.0	495.1925660323981	1414.385920213664	2.0
4.0	6.0	1.0	97.0	66.0	534.5874374638231	1082.196832161418	2.0
3.0	8.0	1.0	94.0	34.0	592.4958881307755	1106.870976145728	4.0
17.0	9.0	1.0	79.0	35.0	424.7875224867891	1279.584218972444	5.0
22.0	6.0	1.0	110.0	34.0	388.6013258813438	1632.620474491529	3.0
22.0	4.0	1.0	62.0	70.0	375.9666349324751	1629.831185359286	5.0
18.0	5.0	1.0	136.0	59.0	468.1939584709314	1688.85302681976	3.0
7.0	5.0	1.0	78.0	33.0	443.2065855315022	1602.303625935785	4.0
23.0	5.0	1.0	76.0	70.0	425.3060057023752	1594.836280857629	3.0
13.0	4.0	1.0	81.0	52.0	454.8510446680394	1603.092870187585	1.0
0.0	0.0	1.0	80.0	61.0	504.2188204846312	1580.291055794684	4.0
3.0	9.0	1.0	131.0	49.0	566.8361956730344	1496.704010398754	2.0
3.0	7.0	1.0	149.0	41.0	511.3041035473832	1594.34640444572	2.0
18.0	4.0	1.0	110.0	30.0	399.7295929520329	1689.757182425444	2.0
15.0	5.0	1.0	130.0	58.0	532.517893428664	1576.018287667245	4.0
7.0	7.0	1.0	64.0	46.0	579.3812773313742	1109.073286421606	4.0
21.0	4.0	1.0	77.0	35.0	435.8725693644017	1170.930945528577	2.0
9.0	0.0	1.0	132.0	31.0	517.7704484248997	1271.869239296798	3.0
2.0	4.0	1.0	85.0	30.0	495.6097802640102	1119.663944159932	4.0
2.0	8.0	1.0	117.0	68.0	396.6862419249926	1531.377500972585	5.0
11.0	1.0	1.0	149.0	62.0	438.6940844273921	1583.930187130657	1.0
8.0	5.0	1.0	135.0	56.0	353.2687693100175	1606.132929172389	2.0
18.0	0.0	1.0	143.0	74.0	370.5686018416607	1630.761292701508	4.0
7.0	5.0	1.0	136.0	48.0	423.6323621286893	1736.770593560911	3.0
4.0	4.0	1.0	85.0	60.0	472.4074598874026	1810.002141072354	4.0
6.0	6.0	1.0	145.0	40.0	441.359063749423	1486.857574546098	4.0
5.0	6.0	1.0	120.0	70.0	483.414665487633	1435.712507433928	5.0
17.0	6.0	1.0	83.0	68.0	428.5583586969504	1417.767759631798	1.0
6.0	9.0	1.0	111.0	61.0	434.4491317740456	1351.913296304683	5.0
9.0	5.0	1.0	156.0	53.0	440.0680194609949	1168.443458321039	4.0
0.0	3.0	1.0	69.0	73.0	404.4052153251208	1157.832811108931	4.0
2.0	4.0	1.0	130.0	59.0	431.8522401905246	1523.198845074256	2.0
22.0	4.0	1.0	161.0	52.0	382.1144979829874	1310.685593749977	5.0
15.0	9.0	1.0	60.0	33.0	407.7521815158174	1702.858371516129	4.0
2.0	1.0	1.0	108.0	47.0	390.59655447813	1652.900099820901	2.0
3.0	8.0	1.0	141.0	73.0	444.8837807795016	1673.094950863858	3.0
17.0	3.0	2.0	82.0	42.0	504.0595102699009	1554.206490019077	5.0
8.0	9.0	2.0	132.0	65.0	459.4237629596474	1535.025408845907	4.0
17.0	7.0	2.0	112.0	42.0	539.8271218985758	1235.345082711393	4.0
10.0	5.0	2.0	97.0	63.0	547.3251738139489	1363.323842135018	1.0
10.0	6.0	2.0	108.0	62.0	480.3821138713113	1569.437629566194	4.0
18.0	0.0	2.0	157.0	28.0	493.7524576441108	1621.769511575929	1.0
8.0	1.0	2.0	75.0	54.0	449.5182609643354	1227.45197803981	4.0
4.0	0.0	2.0	145.0	67.0	422.9532850779831	1375.062089031695	1.0
16.0	0.0	2.0	70.0	32.0	458.1063318712357	1180.662412387749	4.0
18.0	7.0	2.0	65.0	63.0	540.103674393741	1346.253513190178	3.0
6.0	0.0	2.0	61.0	72.0	520.1994354608877	1300.930960342986	3.0
15.0	3.0	2.0	144.0	52.0	560.0277498407269	1285.78770674825	3.0
2.0	4.0	2.0	120.0	49.0	535.1854974942187	1373.868081006118	2.0
20.0	3.0	2.0	124.0	59.0	486.5908344418581	1450.299425002149	4.0
2.0	3.0	2.0	133.0	35.0	491.6796585775371	1359.717763736697	2.0
12.0	7.0	2.0	72.0	66.0	460.9710924953294	1576.777922227537	4.0
19.0	9.0	2.0	139.0	42.0	549.1861067429986	1387.346434989041	4.0
13.0	9.0	2.0	65.0	57.0	536.4473584808793	1338.536702028575	4.0
19.0	5.0	2.0	147.0	29.0	514.3022853133883	1164.119973161015	5.0
6.0	2.0	2.0	95.0	61.0	560.2602212297069	1254.592900060454	4.0
3.0	8.0	2.0	94.0	73.0	510.0463769883897	1348.211547398658	4.0
16.0	0.0	2.0	144.0	42.0	470.1494525222108	1421.464522681484	4.0
8.0	9.0	2.0	109.0	42.0	439.316995569216	1417.23790919319	3.0
7.0	2.0	2.0	143.0	49.0	491.2098591506828	1307.025202810492	4.0
17.0	6.0	2.0	136.0	53.0	471.6898986552013	1170.432894155759	3.0
15.0	4.0	2.0	169.0	27.0	534.5845473762814	1148.295772894637	3.0
14.0	6.0	2.0	164.0	59.0	545.0591991036233	1272.886235511013	5.0
5.0	8.0	2.0	109.0	57.0	486.2509687841303	1179.264620937144	3.0
22.0	3.0	2.0	137.0	58.0	471.0186724970318	1161.294803442815	1.0
8.0	5.0	2.0	59.0	28.0	474.8995329629969	1360.203009423475	3.0
0.0	0.0	2.0	131.0	51.0	445.1123003114237	1280.562155264091	4.0
13.0	0.0	2.0	133.0	47.0	525.2880286212195	1234.737460419963	4.0
15.0	1.0	2.0	146.0	46.0	474.2810167335712	1061.190788386475	1.0
7.0	3.0	2.0	138.0	51.0	498.4392684793717	1115.872518979329	5.0
2.0	2.0	2.0	143.0	36.0	505.7329736730425	1224.539118242394	5.0
19.0	7.0	2.0	73.0	68.0	460.8085015789769	1213.094533876797	5.0
21.0	1.0	2.0	105.0	45.0	455.8960081071095	1141.422294697056	5.0
8.0	7.0	2.0	167.0	67.0	456.8251693112156	1137.157951100692	2.0
14.0	1.0	2.0	126.0	65.0	464.8134487444913	1223.717072548763	5.0
13.0	5.0	2.0	88.0	36.0	536.0678302804174	1297.398094752614	2.0
20.0	4.0	2.0	121.0	50.0	495.156816627631	1174.860224776702	3.0
2.0	7.0	2.0	81.0	41.0	469.3644434700458	1232.568382016625	3.0
21.0	8.0	2.0	140.0	33.0	450.0513791765622	1140.578140093524	3.0
13.0	5.0	2.0	143.0	30.0	530.179369010465	1207.777021234727	4.0
8.0	4.0	2.0	134.0	32.0	496.9915144241409	1209.421145853442	4.0
14.0	3.0	2.0	78.0	49.0	482.0426821465958	1225.995697238517	1.0
7.0	9.0	2.0	80.0	61.0	516.8244935132018	1022.069245694904	4.0
18.0	6.0	2.0	109.0	52.0	520.8621863338665	1170.870308983686	2.0
8.0	5.0	2.0	142.0	68.0	564.1976684911913	1135.041758943972	4.0
11.0	6.0	2.0	103.0	60.0	561.374219301603	1143.148480394508	5.0
1.0	4.0	2.0	56.0	48.0	494.3483669460786	1123.055923442926	4.0
8.0	2.0	2.0	158.0	31.0	441.3922168622365	1404.303924864455	3.0
10.0	2.0	2.0	90.0	52.0	543.0055855755046	1232.660123352034	4.0
7.0	2.0	2.0	137.0	34.0	449.1155118620022	1225.531762441868	3.0
22.0	7.0	2.0	103.0	57.0	523.0219087256569	1194.847304045148	3.0
4.0	2.0	2.0	80.0	42.0	508.8338013633312	1286.133865888582	3.0
15.0	7.0	2.0	111.0	28.0	483.0531118192412	1215.81090259085	4.0
1.0	5.0	1.0	149.0	41.0	405.3722137442095	1384.29515115097	1.0
18.0	5.0	1.0	110.0	67.0	430.0912115464586	1558.382153181047	2.0
18.0	2.0	1.0	101.0	36.0	426.1709925381226	1295.098016638444	3.0
16.0	2.0	1.0	134.0	73.0	416.062066881559	1208.410538884235	4.0
13.0	5.0	1.0	162.0	50.0	392.5308581447675	1050.614307092791	3.0
17.0	5.0	1.0	128.0	63.0	429.805815770623	1250.557123466281	3.0
12.0	8.0	1.0	117.0	40.0	372.9924702609172	1041.245654669216	2.0
21.0	1.0	1.0	101.0	71.0	393.1752070649671	1193.382692682343	3.0
2.0	6.0	1.0	122.0	33.0	342.7337600178693	1101.829528950285	1.0
7.0	3.0	1.0	54.0	47.0	369.2623640799608	1115.631994333674	5.0
5.0	2.0	1.0	66.0	68.0	401.154153795119	1231.226730002866	4.0
21.0	0.0	1.0	102.0	68.0	405.7366980211882	1411.569945421932	4.0
18.0	0.0	1.0	93.0	63.0	352.6456064633694	1371.396316160159	3.0
14.0	1.0	1.0	105.0	51.0	404.4234181787527	1101.639188405312	2.0
17.0	4.0	1.0	96.0	46.0	353.2754729905578	1474.029330360355	1.0
17.0	2.0	1.0	102.0	44.0	406.7595666446519	1433.327064442501	5.0
16.0	5.0	1.0	133.0	38.0	358.7431436686171	1265.220224296138	3.0
2.0	7.0	1.0	149.0	38.0	339.5665003025993	1313.938126227074	4.0
18.0	9.0	1.0	65.0	42.0	411.7632855100459	1405.743506817251	2.0
0.0	9.0	1.0	148.0	47.0	367.1907651192664	1426.655058520199	1.0
20.0	8.0	1.0	146.0	71.0	421.8978112622771	1117.40949346203	4.0
12.0	2.0	1.0	109.0	32.0	425.0786267410038	1151.545564304775	4.0
7.0	8.0	1.0	69.0	41.0	460.8047651417049	1298.360053766398	1.0
18.0	4.0	1.0	90.0	70.0	381.8594943705115	1292.296602822277	2.0
15.0	8.0	1.0	101.0	70.0	443.8371850154327	1234.680475822443	4.0
4.0	3.0	1.0	135.0	42.0	424.3227665521393	1214.347064288692	1.0
6.0	0.0	1.0	141.0	33.0	391.247306995676	1370.529665221015	2.0
1.0	5.0	1.0	71.0	52.0	396.4264700775263	1261.687481106255	3.0
0.0	0.0	1.0	142.0	30.0	508.7794680894692	1574.074115158448	1.0
1.0	9.0	1.0	159.0	64.0	410.7320134450636	1385.633219401708	4.0
0.0	7.0	1.0	107.0	55.0	449.4808501195778	1196.543941336929	4.0
8.0	7.0	1.0	122.0	67.0	416.4906038989251	957.6347500129712	5.0
20.0	2.0	1.0	104.0	43.0	435.219684052691	1127.810691243752	3.0
7.0	8.0	1.0	135.0	30.0	507.7859366342861	1311.117731468197	1.0
4.0	1.0	1.0	139.0	51.0	515.1711266778065	1242.478001712484	1.0
16.0	0.0	1.0	80.0	49.0	490.1238867557835	1311.108744762252	2.0
20.0	9.0	1.0	103.0	33.0	503.8056290930762	1565.296582705474	1.0
13.0	2.0	1.0	73.0	32.0	450.9025266095619	1377.187642143174	2.0
0.0	9.0	1.0	167.0	32.0	393.2763228326431	1250.361272500071	2.0
22.0	2.0	1.0	73.0	58.0	441.7773228792745	1397.178198502826	2.0
5.0	6.0	1.0	92.0	36.0	485.6808302937399	1367.909677196175	1.0
1.0	3.0	1.0	61.0	34.0	501.6418174764119	1008.98950941016	1.0
0.0	8.0	1.0	130.0	72.0	473.9976486628884	1210.608851934672	2.0
4.0	4.0	1.0	54.0	64.0	510.7032435065068	1059.484528816576	1.0
5.0	5.0	1.0	134.0	59.0	476.2691638387986	1010.971216024062	1.0
19.0	6.0	1.0	136.0	31.0	444.4266393745091	1412.19446559364	4.0
21.0	1.0	1.0	111.0	30.0	437.5556472760446	1363.531834353861	3.0
15.0	1.0	1.0	115.0	62.0	452.5797875879113	1563.356436640176	2.0
20.0	4.0	1.0	102.0	65.0	400.0238791780612	1469.176014289941	2.0
22.0	8.0	1.0	119.0	40.0	496.099365905246	1291.366914885314	5.0
11.0	1.0	1.0	125.0	51.0	448.0564043602085	1565.150999500857	2.0
2.0	0.0	1.0	65.0	64.0	525.3739373125743	1480.127956301063	3.0
5.0	6.0	1.0	150.0	48.0	498.8926618203558	1674.081007507207	3.0
4.0	8.0	1.0	113.0	48.0	448.3918999312759	1328.463330042312	2.0
11.0	9.0	1.0	102.0	31.0	515.6059292286074	1330.32347160142	4.0
1.0	5.0	1.0	93.0	55.0	478.6649556187199	1190.968815747699	3.0
5.0	3.0	1.0	83.0	60.0	459.7092777203514	1325.080457626849	4.0
2.0	6.0	2.0	132.0	55.0	585.6801977114799	1470.039138690595	2.0
22.0	0.0	2.0	89.0	42.0	555.1380715069221	1456.230873488591	2.0
0.0	2.0	2.0	82.0	70.0	595.6876728117088	1488.618090385436	2.0
22.0	9.0	2.0	138.0	35.0	510.5316942992985	1696.098889793544	3.0
16.0	0.0	2.0	76.0	30.0	531.2391985891501	1533.863673207707	2.0
17.0	0.0	2.0	156.0	40.0	512.1196873110638	1514.165881639261	2.0
16.0	0.0	2.0	161.0	60.0	517.701289428723	1354.882117318452	2.0
19.0	3.0	2.0	135.0	61.0	503.4491008733088	1467.442524363922	3.0
13.0	8.0	2.0	153.0	67.0	460.6452055777041	1515.285213026202	4.0
21.0	4.0	2.0	163.0	29.0	455.5346546994453	1375.351349394517	5.0
7.0	6.0	2.0	156.0	30.0	423.0950957831596	1678.448177945502	2.0
2.0	2.0	2.0	60.0	32.0	513.881071084281	1193.240852830185	2.0
13.0	2.0	2.0	143.0	41.0	495.3708443667775	1273.737372796018	4.0
3.0	8.0	2.0	86.0	37.0	508.8380121411955	1400.985076019268	4.0
21.0	2.0	2.0	108.0	47.0	527.2524256875133	1292.179721580027	3.0
13.0	5.0	2.0	62.0	33.0	487.1862052358981	1210.457360840501	4.0
4.0	5.0	2.0	131.0	51.0	507.059745547357	1423.195075641838	2.0
18.0	7.0	2.0	77.0	49.0	505.5349694154324	1639.023296758943	2.0
5.0	2.0	2.0	62.0	45.0	441.3342137625335	1511.28756837959	1.0
13.0	5.0	2.0	110.0	67.0	413.3996470956834	1656.358912409658	2.0
2.0	5.0	2.0	65.0	41.0	508.5526068916514	1731.727962826896	2.0
3.0	4.0	2.0	140.0	68.0	512.9521194496836	1613.435812132914	4.0
12.0	9.0	2.0	99.0	33.0	532.4926858548597	1254.143769226766	5.0
1.0	5.0	2.0	87.0	41.0	513.2188808304979	1129.553949156787	4.0
13.0	0.0	2.0	95.0	69.0	523.5577542429596	1268.93226657912	5.0
2.0	7.0	2.0	160.0	44.0	516.5150864928572	1371.635124332856	4.0
8.0	2.0	2.0	133.0	68.0	428.4437267153087	1409.918349120906	5.0
19.0	5.0	2.0	164.0	59.0	419.8375079587303	1431.260942786269	2.0
15.0	2.0	2.0	159.0	28.0	495.2597669522031	1251.959039318579	4.0
11.0	2.0	2.0	112.0	58.0	492.2576018040347	1174.868244051368	4.0
15.0	5.0	2.0	73.0	29.0	494.5931449829329	1401.135995850151	4.0
19.0	0.0	2.0	136.0	42.0	485.5889282138332	1312.947440848646	4.0
5.0	5.0	2.0	149.0	71.0	443.4227477048154	1328.693532118447	4.0
19.0	3.0	2.0	71.0	61.0	514.4923262523828	1202.728208405843	4.0
21.0	1.0	2.0	59.0	69.0	515.4216631535201	1545.999087227489	1.0
22.0	5.0	2.0	99.0	62.0	463.0157877880349	1529.601929174998	2.0
10.0	3.0	2.0	155.0	61.0	425.4058322146992	1156.224966696884	4.0
5.0	2.0	2.0	130.0	47.0	414.273320765246	1081.71047694323	5.0
19.0	9.0	2.0	127.0	35.0	397.3804310313753	1083.244097193362	5.0
22.0	9.0	2.0	79.0	42.0	501.6062914820904	1338.802552435824	4.0
17.0	1.0	2.0	119.0	46.0	436.8940876378194	1160.781446734273	1.0
16.0	3.0	2.0	163.0	51.0	496.240111892982	833.5922397777747	5.0
6.0	0.0	2.0	108.0	39.0	377.5925294896614	1128.839614015645	1.0
13.0	0.0	2.0	157.0	49.0	387.8732629770086	1251.675213949019	4.0
5.0	4.0	2.0	73.0	51.0	434.4548592601141	1306.498851571575	2.0
12.0	3.0	2.0	112.0	66.0	406.623581314738	1099.662252182093	2.0
5.0	9.0	2.0	138.0	73.0	339.8474867042185	1418.139221348316	5.0
19.0	2.0	2.0	127.0	52.0	350.742058980956	1109.902630372806	2.0
22.0	2.0	2.0	143.0	33.0	365.6184557246889	1157.306103120715	4.0
6.0	0.0	2.0	82.0	41.0	418.0432081138991	1158.861532247745	5.0
15.0	4.0	2.0	144.0	58.0	400.5966618669841	1254.285783780356	5.0
11.0	1.0	2.0	120.0	61.0	389.7395884810671	1320.861732072904	1.0
20.0	0.0	2.0	69.0	37.0	427.1085038611203	1145.116843896443	4.0
14.0	7.0	2.0	97.0	39.0	405.3737441779334	1153.81715969795	4.0
8.0	1.0	2.0	143.0	69.0	475.6775866555289	1146.539773370139	1.0
0.0	7.0	2.0	124.0	49.0	449.0759736390871	1153.042382741394	4.0
18.0	4.0	2.0	58.0	69.0	392.3909918475361	1476.07659795474	1.0
3.0	1.0	1.0	104.0	56.0	325.6304652463617	1382.600077007977	3.0
17.0	6.0	1.0	130.0	38.0	339.2092676842682	1180.281752082838	1.0
17.0	1.0	1.0	134.0	65.0	336.6244257431285	1205.723943331756	5.0
20.0	3.0	1.0	81.0	45.0	357.8972231734104	1290.726971508523	1.0
3.0	9.0	1.0	144.0	36.0	386.006910351095	1391.567490761341	3.0
22.0	3.0	1.0	131.0	30.0	363.7148689687317	1603.538827161954	1.0
3.0	0.0	1.0	132.0	60.0	361.878075511861	1405.823849349348	1.0
22.0	7.0	1.0	78.0	49.0	414.8394473445413	1302.84612937097	1.0
8.0	8.0	1.0	101.0	66.0	404.8228904990911	1122.844069640157	3.0
8.0	0.0	1.0	71.0	37.0	474.607595045985	1088.640979141862	5.0
7.0	6.0	1.0	101.0	62.0	414.5693637149629	1158.110666385935	3.0
17.0	9.0	1.0	78.0	37.0	512.9004295156479	1086.414123140338	2.0
20.0	1.0	1.0	122.0	47.0	505.0804785969673	1254.626505001984	5.0
18.0	4.0	1.0	75.0	53.0	440.3734645030237	1126.813457011731	4.0
23.0	2.0	1.0	128.0	49.0	419.2160837113398	1171.666389989669	4.0
2.0	1.0	1.0	68.0	74.0	412.765684913833	1365.161976044057	2.0
8.0	0.0	1.0	70.0	44.0	511.1141584569139	1219.173197647344	1.0
8.0	3.0	1.0	58.0	60.0	472.3436460001843	1098.306368899212	1.0
7.0	5.0	1.0	104.0	39.0	492.9095288531959	1215.875237828411	2.0
19.0	9.0	1.0	133.0	41.0	460.2786671983839	1112.487345550567	5.0
7.0	0.0	1.0	99.0	59.0	418.2201037067252	1174.067858288644	4.0
1.0	2.0	1.0	116.0	72.0	434.5251832368164	1250.081429271544	1.0
4.0	0.0	1.0	156.0	66.0	389.4254749885951	950.4450443321691	2.0
14.0	2.0	1.0	160.0	34.0	398.2403176696029	1073.540439596267	2.0
20.0	9.0	1.0	89.0	39.0	411.6762019550911	885.8508645823565	2.0
22.0	2.0	1.0	145.0	62.0	404.5966193930231	905.0871236250614	2.0
5.0	5.0	1.0	83.0	40.0	406.3449300668481	935.3690734449116	4.0
17.0	6.0	1.0	61.0	56.0	467.7733082237506	1051.581385105414	2.0
21.0	2.0	1.0	70.0	48.0	516.8296325650064	880.6093125682671	5.0
7.0	2.0	1.0	152.0	65.0	437.9022031505009	826.2842327318763	5.0
22.0	5.0	1.0	148.0	64.0	427.6529165948821	874.6023040321177	1.0
12.0	7.0	1.0	159.0	40.0	336.3447561934353	969.3491200781776	3.0
19.0	0.0	1.0	64.0	42.0	345.3479467690541	963.0891719954774	4.0
21.0	9.0	1.0	137.0	46.0	392.8871443281064	930.6617986661572	5.0
11.0	8.0	1.0	120.0	47.0	457.9522763383953	1087.250404024728	5.0
10.0	2.0	1.0	168.0	31.0	432.8638780824363	1143.198569702145	2.0
3.0	2.0	1.0	157.0	55.0	420.1954881833151	1052.605462987445	4.0
2.0	0.0	1.0	65.0	46.0	398.8818868332378	983.359829757207	2.0
1.0	3.0	1.0	99.0	39.0	378.6958426473302	872.2342832809672	4.0
21.0	5.0	1.0	116.0	29.0	396.0269636753645	1068.305760030251	3.0
17.0	7.0	1.0	114.0	64.0	519.1807187274427	977.9667518556042	5.0
21.0	8.0	1.0	91.0	35.0	399.77134210422	1010.54815810059	3.0
23.0	1.0	1.0	61.0	29.0	465.2674317601107	1095.439064358191	4.0
9.0	0.0	1.0	157.0	53.0	493.0071087480034	1275.082612195809	2.0
10.0	0.0	1.0	129.0	60.0	449.7231880765885	1266.614554921797	1.0
2.0	5.0	1.0	151.0	67.0	506.700823538546	1249.60740350121	2.0
19.0	2.0	1.0	120.0	34.0	537.4406362284103	1296.016117383138	2.0
8.0	4.0	1.0	104.0	42.0	566.4588196856665	1169.271821896548	1.0
17.0	6.0	1.0	82.0	60.0	443.5881585135616	1020.874445559433	1.0
3.0	3.0	1.0	83.0	45.0	485.7938436893447	1264.199874427581	2.0
6.0	7.0	1.0	151.0	38.0	484.7376831120163	1129.435697247488	4.0
8.0	3.0	1.0	136.0	63.0	448.8223506797904	1260.557495155176	1.0
9.0	3.0	1.0	172.0	54.0	486.0678583011477	832.7680654058263	2.0
17.0	2.0	1.0	82.0	64.0	533.195268710981	1054.113499169968	5.0
19.0	2.0	1.0	151.0	67.0	497.2517550497105	883.4076476781031	3.0
3.0	0.0	1.0	154.0	53.0	553.1439690747858	988.8664089628463	1.0
1.0	8.0	1.0	124.0	71.0	502.4712080716644	1036.453426484549	5.0
13.0	9.0	1.0	137.0	69.0	561.0307127909917	959.333354317696	3.0
19.0	0.0	1.0	123.0	60.0	579.5465028401428	1098.480428284875	4.0
19.0	8.0	2.0	145.0	64.0	479.7603409403797	1321.662071265137	2.0
3.0	3.0	2.0	91.0	29.0	560.2896452886157	1074.598472157472	3.0
10.0	2.0	2.0	97.0	51.0	509.6146770733695	1372.272361839469	4.0
4.0	5.0	2.0	117.0	63.0	496.0487863677847	1235.953172449269	3.0
4.0	1.0	2.0	71.0	62.0	393.4942494746885	1068.43754151478	4.0
0.0	5.0	2.0	146.0	37.0	361.1826605310227	917.5190321975249	4.0
19.0	3.0	2.0	95.0	37.0	444.3028507912416	870.5662858238808	5.0
6.0	3.0	2.0	120.0	50.0	497.9311656143488	831.2105712523922	4.0
19.0	0.0	2.0	149.0	29.0	508.1077529675767	1107.071274128956	1.0
13.0	5.0	2.0	89.0	28.0	460.5621675909537	1183.551080670818	3.0
9.0	4.0	2.0	162.0	50.0	459.0924360381981	1134.31685028772	5.0
17.0	5.0	2.0	118.0	39.0	537.1597446982271	1128.723490928515	4.0
6.0	5.0	2.0	60.0	48.0	394.8462454789822	1274.383481079654	4.0
4.0	9.0	2.0	88.0	37.0	396.3638803749913	1242.668696176023	4.0
10.0	0.0	2.0	102.0	54.0	475.5138113243157	1213.730326995732	4.0
10.0	1.0	2.0	153.0	35.0	515.515960607244	1521.212655837278	5.0
13.0	1.0	2.0	102.0	30.0	452.2578219960104	1371.012098024213	2.0
21.0	3.0	2.0	81.0	33.0	351.6111829997377	1479.378346316499	1.0
9.0	1.0	2.0	94.0	56.0	452.60523457469	1208.892580716221	5.0
16.0	5.0	2.0	68.0	41.0	409.0382134278387	1096.085513584601	4.0
0.0	7.0	2.0	86.0	52.0	353.775436201247	1301.154879283524	2.0
0.0	1.0	2.0	114.0	64.0	339.4057852203895	1549.147660488994	1.0
19.0	6.0	2.0	82.0	27.0	433.2204313359123	1273.972548385414	4.0
1.0	8.0	2.0	65.0	69.0	390.5267709435461	1247.840152260452	4.0
10.0	5.0	2.0	99.0	37.0	395.8113462144702	1236.129828942269	5.0
8.0	9.0	2.0	110.0	46.0	406.6305485562562	1361.390824576585	2.0
17.0	7.0	2.0	85.0	62.0	369.9771262881031	1223.402227258872	4.0
21.0	4.0	2.0	65.0	61.0	425.3537561953526	1448.631503773612	1.0
7.0	2.0	2.0	89.0	46.0	454.3130991336153	1393.876005115637	4.0
9.0	3.0	2.0	68.0	47.0	407.8065844526532	1372.03020700571	2.0
9.0	5.0	2.0	159.0	59.0	390.3175175852304	1382.035536011917	1.0
11.0	8.0	2.0	139.0	54.0	381.9061368851812	1457.81610131865	1.0
0.0	9.0	2.0	110.0	66.0	479.3765586198689	1363.42801778944	4.0
1.0	1.0	2.0	165.0	41.0	467.7411847956433	1278.751856283529	5.0
10.0	7.0	2.0	133.0	56.0	364.8602992655649	1392.159116297049	2.0
7.0	2.0	2.0	107.0	35.0	460.5501854199742	1151.377148584385	5.0
5.0	6.0	2.0	121.0	37.0	410.3653143895446	1358.807028703686	5.0
8.0	0.0	2.0	87.0	65.0	431.0614089727864	1300.810870742641	4.0
22.0	9.0	2.0	82.0	58.0	411.2496021030433	1186.588985778111	5.0
15.0	5.0	2.0	131.0	65.0	424.8588304728306	1338.033192503143	4.0
8.0	9.0	2.0	88.0	31.0	485.6002202545609	1317.78593959175	4.0
10.0	6.0	2.0	91.0	42.0	514.2701999142366	1403.192908677315	1.0
17.0	0.0	2.0	159.0	73.0	466.5830824379136	1152.511096729532	4.0
13.0	0.0	2.0	124.0	72.0	386.3339518141794	1364.266113216665	1.0
20.0	1.0	2.0	148.0	38.0	382.9411929482304	1598.509173595651	2.0
1.0	7.0	2.0	106.0	30.0	405.7109365395265	1477.034935782784	1.0
17.0	7.0	2.0	71.0	32.0	373.7218794443702	1165.461597949113	3.0
2.0	0.0	2.0	59.0	66.0	459.1425396722354	996.1855897456494	4.0
13.0	4.0	2.0	163.0	53.0	471.0954118992167	1015.835496644696	4.0
7.0	8.0	2.0	130.0	62.0	488.5044270434536	1285.067880520575	5.0
0.0	9.0	2.0	66.0	65.0	378.687741930043	1203.800839902266	5.0
1.0	3.0	2.0	92.0	54.0	464.131477031498	1249.920773215871	2.0
10.0	1.0	2.0	65.0	47.0	404.6791518208444	1173.79311594425	2.0
9.0	4.0	2.0	91.0	39.0	431.178808727146	1213.417938988884	1.0
4.0	3.0	2.0	119.0	33.0	410.3492398177501	1273.967517448065	3.0
0.0	7.0	2.0	66.0	61.0	450.6987536950426	1368.651282975615	1.0
9.0	7.0	2.0	103.0	67.0	383.7628601992908	1339.01076974461	2.0
9.0	2.0	2.0	59.0	44.0	448.2631044207392	1051.814121040335	1.0
15.0	6.0	2.0	58.0	29.0	464.0025969665572	1294.037470275326	2.0
21.0	0.0	2.0	150.0	59.0	432.3932120817989	1296.669626877098	4.0
17.0	5.0	1.0	167.0	69.0	320.3071459510531	1302.339408339613	4.0
0.0	2.0	1.0	104.0	42.0	481.6249355495253	1337.859427806296	4.0
20.0	1.0	1.0	94.0	37.0	397.5879853281696	1284.385723613565	2.0
11.0	8.0	1.0	111.0	56.0	494.9953196719659	1474.957443896738	4.0
21.0	8.0	1.0	165.0	56.0	445.5664583993319	1069.360293820982	3.0
14.0	1.0	1.0	132.0	51.0	491.7112266667243	960.1142024535341	4.0
2.0	0.0	1.0	105.0	58.0	404.6299378603186	1258.650260695872	4.0
4.0	4.0	1.0	95.0	46.0	412.9053552620577	1437.582387323772	1.0
16.0	6.0	1.0	95.0	43.0	423.6795981493919	1253.018066349897	5.0
8.0	5.0	1.0	142.0	63.0	367.2812909741338	1128.622636203648	3.0
6.0	8.0	1.0	66.0	45.0	433.1912663133258	1253.532451777988	1.0
8.0	3.0	1.0	55.0	55.0	418.0233123514911	1412.728347965903	3.0
23.0	0.0	1.0	121.0	40.0	381.5273724118848	1465.764963244307	1.0
4.0	3.0	1.0	154.0	58.0	352.1346259002087	1259.465401169228	1.0
18.0	1.0	1.0	133.0	33.0	405.8694658070784	1119.641753335984	5.0
18.0	3.0	1.0	77.0	58.0	395.1300662395343	1140.37791458411	3.0
20.0	5.0	1.0	71.0	38.0	390.5354370810171	1299.675391817545	5.0
16.0	9.0	1.0	78.0	35.0	363.8094354884731	1542.237460062975	1.0
8.0	8.0	1.0	91.0	39.0	413.0660024772588	1206.324319978133	5.0
1.0	1.0	1.0	134.0	45.0	402.637654344218	1212.908779485007	2.0
4.0	6.0	1.0	87.0	48.0	381.942592892457	1229.729321716648	5.0
3.0	3.0	1.0	136.0	33.0	370.032152888573	1270.168055833434	4.0
22.0	6.0	1.0	74.0	40.0	413.42093609017	1292.065694087067	4.0
17.0	5.0	1.0	93.0	36.0	393.7254842598904	1511.611944187866	2.0
21.0	8.0	1.0	71.0	43.0	445.7519800732343	1493.601729721914	2.0
12.0	3.0	1.0	121.0	39.0	490.4980996759959	1036.938400666098	2.0
17.0	7.0	1.0	128.0	34.0	438.7518847812527	1551.712147487344	2.0
20.0	1.0	1.0	165.0	27.0	518.0011691573712	1274.686862147793	3.0
16.0	9.0	1.0	108.0	62.0	552.73643682123	1289.267423220863	4.0
10.0	4.0	1.0	80.0	53.0	472.7330419631912	961.3669441646887	1.0
7.0	6.0	1.0	106.0	52.0	458.8086367567935	946.4693280838043	5.0
14.0	7.0	1.0	88.0	28.0	450.0921010257716	992.902339885454	2.0
13.0	8.0	1.0	110.0	52.0	346.5749872822829	1042.667851081673	5.0
15.0	8.0	1.0	153.0	54.0	343.056714079125	1245.851619163379	4.0
15.0	8.0	1.0	129.0	29.0	366.5931987645929	1403.303824336275	4.0
12.0	0.0	1.0	97.0	62.0	388.0462940381405	1282.305187280427	4.0
10.0	9.0	1.0	140.0	39.0	337.0932642238361	1543.228545461856	2.0
11.0	5.0	1.0	101.0	51.0	352.1133153151333	1540.637319151571	2.0
13.0	0.0	1.0	135.0	45.0	393.0566389167851	1484.413586296479	3.0
7.0	5.0	1.0	137.0	37.0	384.5323892692627	1354.267905117514	2.0
13.0	1.0	1.0	115.0	31.0	392.6514428964599	1706.402767799924	2.0
2.0	4.0	1.0	85.0	36.0	370.4547923718733	1270.160883092485	5.0
16.0	9.0	1.0	149.0	52.0	395.3690070519165	1018.071216750108	4.0
18.0	8.0	1.0	150.0	52.0	378.5177366168829	1151.921735807316	4.0
20.0	4.0	1.0	65.0	63.0	414.9474096147016	1019.438616320478	3.0
4.0	2.0	1.0	115.0	34.0	384.0848467225324	1239.268504497313	4.0
5.0	2.0	1.0	153.0	37.0	393.8711459293868	1421.770237759076	5.0
4.0	3.0	1.0	89.0	41.0	444.5838566417961	1325.787060660026	5.0
1.0	1.0	1.0	108.0	36.0	418.240060083173	1481.162976840217	2.0
20.0	7.0	1.0	168.0	63.0	403.5019159238142	1323.413758955378	5.0
16.0	9.0	1.0	112.0	63.0	442.3951129061913	1422.61226504185	1.0
22.0	4.0	1.0	91.0	40.0	357.4163813777143	1346.209142957079	1.0
6.0	8.0	1.0	121.0	40.0	338.7562102263639	1125.623352103661	1.0
18.0	8.0	1.0	124.0	39.0	435.157917167776	1289.47388060091	5.0
1.0	0.0	1.0	132.0	54.0	499.7169710569481	1419.470310159549	2.0
19.0	0.0	1.0	85.0	36.0	373.5874967375967	1337.273480453294	1.0
22.0	0.0	1.0	125.0	48.0	325.5863722567101	1066.269339365455	2.0
17.0	2.0	2.0	85.0	35.0	462.3433179447805	1332.982989997305	5.0
14.0	5.0	2.0	160.0	31.0	412.4204503050197	1278.747018263382	2.0
9.0	5.0	2.0	125.0	40.0	441.1232654991103	1177.1361287925	4.0
7.0	4.0	2.0	136.0	68.0	404.2905476101766	1142.657409772069	2.0
21.0	1.0	2.0	113.0	39.0	366.831512131397	1267.097137311506	2.0
8.0	4.0	2.0	73.0	40.0	352.4702614211861	1422.396785651903	4.0
15.0	2.0	2.0	128.0	48.0	377.2164594549699	1472.101425070611	1.0
11.0	6.0	2.0	151.0	49.0	410.7558843654481	1285.799746488129	1.0
17.0	5.0	2.0	99.0	64.0	364.5973304796201	1561.611636002899	2.0
7.0	9.0	2.0	133.0	56.0	451.1450279742684	1404.577105439457	2.0
7.0	3.0	2.0	149.0	45.0	394.0005434465901	1112.087939440231	1.0
9.0	6.0	2.0	90.0	47.0	424.0388606813769	939.0804853993903	4.0
5.0	9.0	2.0	129.0	38.0	424.5797018610976	1180.577301897871	3.0
19.0	4.0	2.0	84.0	32.0	435.1286304270349	1185.866795468909	4.0
3.0	7.0	2.0	96.0	48.0	464.1722976340496	1246.822873257869	4.0
12.0	3.0	2.0	68.0	34.0	430.7220017244099	1360.483885764191	2.0
6.0	1.0	2.0	73.0	73.0	461.150751886024	1124.293084763162	2.0
0.0	8.0	2.0	134.0	46.0	411.0285056433127	1110.678431386002	4.0
6.0	5.0	2.0	140.0	48.0	389.1613948196373	1208.372949640751	2.0
13.0	2.0	2.0	73.0	43.0	421.4461121403559	1047.560158829325	4.0
16.0	0.0	2.0	73.0	33.0	395.1876559308085	1014.239736431189	5.0
14.0	4.0	2.0	111.0	68.0	400.5101187606153	1090.319626260027	4.0
10.0	0.0	2.0	98.0	56.0	468.236147701079	1198.892568984176	4.0
22.0	0.0	2.0	91.0	53.0	378.3388136354823	1124.747985667612	5.0
18.0	1.0	2.0	126.0	36.0	395.6727308857276	1224.505288852546	2.0
4.0	2.0	2.0	134.0	63.0	365.6285376339052	1094.761039122618	2.0
1.0	6.0	2.0	131.0	66.0	376.7596300044889	1066.918892039146	5.0
17.0	4.0	2.0	125.0	72.0	392.6915760572994	1069.967573704966	1.0
7.0	4.0	2.0	65.0	35.0	377.9392635852729	981.6371707442038	2.0
18.0	9.0	2.0	103.0	55.0	369.3799448454058	994.2291247216855	2.0
15.0	8.0	2.0	146.0	48.0	381.7728931194691	1168.403724426709	1.0
8.0	6.0	2.0	67.0	39.0	421.0895858726067	1296.752666180864	5.0
22.0	6.0	2.0	137.0	70.0	445.5554398656892	1153.45801710529	4.0
6.0	2.0	2.0	58.0	61.0	389.0770154740771	977.2834941596795	4.0
3.0	0.0	2.0	93.0	44.0	360.0226611040972	1203.374097084614	3.0
21.0	9.0	2.0	85.0	46.0	402.6288544167954	1272.260749690379	5.0
5.0	2.0	2.0	120.0	59.0	430.7786864380554	946.2906714006667	5.0
22.0	6.0	2.0	63.0	42.0	411.9833248334763	1050.268556381808	2.0
21.0	8.0	2.0	79.0	64.0	448.5101879781508	1178.444854868128	5.0
4.0	0.0	2.0	116.0	40.0	381.8230265533506	992.0405128590658	1.0
5.0	4.0	2.0	71.0	61.0	389.7762195275391	974.8917806453587	2.0
5.0	4.0	2.0	71.0	70.0	349.1109045607021	814.2015459225759	3.0
4.0	2.0	2.0	170.0	41.0	418.6856308248446	925.5876168091079	1.0
10.0	9.0	2.0	134.0	40.0	399.8316339850148	871.7723193145879	1.0
9.0	1.0	2.0	151.0	64.0	436.0558805820879	1256.629678931181	5.0
17.0	8.0	2.0	131.0	65.0	416.1076323888031	1059.431316774954	2.0
7.0	8.0	2.0	155.0	40.0	480.5325623818398	1057.962868263325	3.0
13.0	0.0	2.0	99.0	35.0	490.5112484506213	993.6413821128801	3.0
11.0	2.0	2.0	162.0	38.0	441.5786093211865	1170.67567097659	3.0
21.0	4.0	2.0	73.0	30.0	493.9239897341627	1390.346811393441	2.0
23.0	0.0	2.0	161.0	43.0	416.4980134708656	1366.048777569675	1.0
15.0	3.0	2.0	104.0	35.0	387.195369185903	1495.763358974977	1.0
18.0	1.0	2.0	160.0	64.0	407.0247826983602	1241.720381913843	3.0
6.0	4.0	2.0	118.0	29.0	433.0707360757416	940.8249110149884	4.0
5.0	3.0	2.0	151.0	50.0	403.4579588637914	1080.021162958839	3.0
7.0	4.0	1.0	149.0	36.0	377.3228197044767	983.5397143789037	1.0
6.0	0.0	1.0	86.0	43.0	359.4221476212939	1029.454334681714	4.0
17.0	0.0	1.0	127.0	67.0	400.7608582073496	1108.584162252563	4.0
18.0	8.0	1.0	142.0	49.0	398.8278908863766	993.0437282494843	5.0
10.0	2.0	1.0	141.0	59.0	448.830447090983	1078.170017152873	1.0
1.0	6.0	1.0	159.0	70.0	500.5166246153809	1174.184366460577	4.0
5.0	5.0	1.0	75.0	33.0	495.3483778954249	1260.631047632746	4.0
12.0	6.0	1.0	65.0	70.0	472.311244086503	1309.516155440366	4.0
18.0	7.0	1.0	111.0	46.0	531.2426610055495	1041.958953265203	3.0
11.0	7.0	1.0	122.0	62.0	487.0115660858436	1192.697130559394	2.0
16.0	3.0	1.0	87.0	58.0	513.5222458479301	1365.474173850347	1.0
5.0	7.0	1.0	139.0	40.0	425.5148532240387	1294.587019151283	5.0
5.0	2.0	1.0	146.0	50.0	480.3604653018989	1154.56381078904	4.0
22.0	8.0	1.0	72.0	41.0	440.1747186497118	1247.259654635979	3.0
18.0	3.0	1.0	74.0	31.0	466.903866727186	1409.452760988714	1.0
0.0	4.0	1.0	125.0	32.0	487.7278756820822	1181.318552665873	2.0
14.0	5.0	1.0	59.0	42.0	448.7960073219826	998.1199750706796	1.0
4.0	1.0	1.0	103.0	47.0	307.7861973334166	1234.848527620809	5.0
12.0	7.0	1.0	143.0	42.0	358.9868401876079	1359.178924488487	4.0
17.0	6.0	1.0	54.0	39.0	377.4481443656923	1325.931809243603	5.0
2.0	4.0	1.0	117.0	45.0	369.9101768146744	1321.387210162385	5.0
14.0	8.0	1.0	57.0	65.0	432.5152524074542	1179.989569662398	5.0
16.0	3.0	1.0	61.0	39.0	377.5767497617484	1241.709165755717	5.0
16.0	3.0	1.0	87.0	59.0	417.3936916537924	1356.073127021067	1.0
5.0	0.0	1.0	108.0	52.0	399.7881345304471	1162.066819157938	3.0
20.0	2.0	1.0	82.0	39.0	444.663128626097	1274.92882711108	2.0
13.0	1.0	1.0	165.0	63.0	410.8666455515763	1270.192172378286	4.0
4.0	1.0	1.0	146.0	51.0	447.7113379129786	1097.938893861269	2.0
0.0	9.0	1.0	101.0	51.0	489.3335822292493	1055.618819924547	5.0
7.0	1.0	1.0	127.0	55.0	419.0808595553187	1058.406680008969	1.0
13.0	2.0	1.0	65.0	60.0	312.196430565013	1125.378688611279	4.0
14.0	8.0	1.0	92.0	63.0	407.1229986999759	990.2405740207765	4.0
22.0	8.0	1.0	59.0	45.0	417.2649128827985	1254.271754694833	5.0
5.0	9.0	1.0	133.0	67.0	411.8629506191421	1365.309306946043	4.0
8.0	0.0	1.0	87.0	38.0	287.2398660303543	1694.416737907019	2.0
10.0	9.0	1.0	61.0	62.0	276.0125769873835	1601.1978868485	2.0
21.0	8.0	1.0	100.0	32.0	375.5904280091009	1492.638990197724	2.0
16.0	3.0	1.0	133.0	70.0	344.8110995800662	1321.768919777684	3.0
13.0	7.0	1.0	90.0	72.0	361.0254502943075	1137.90238307984	4.0
8.0	5.0	1.0	152.0	42.0	328.7012300178734	1579.608436784388	2.0
7.0	1.0	1.0	77.0	29.0	358.6398518548672	1420.508020700392	4.0
8.0	2.0	1.0	80.0	57.0	379.5997988657152	1156.005520130651	5.0
1.0	7.0	1.0	70.0	37.0	347.9199876339335	1136.986209129385	4.0
14.0	6.0	1.0	124.0	50.0	337.0243386391277	1060.661473333522	5.0
21.0	8.0	1.0	106.0	64.0	273.3930840699038	1262.108149710019	2.0
3.0	4.0	1.0	130.0	31.0	339.0337805802865	1455.093706660103	3.0
4.0	1.0	1.0	106.0	44.0	328.4419353433653	1479.138236934564	5.0
22.0	5.0	1.0	79.0	52.0	347.5476462690428	1293.440560817038	1.0
18.0	8.0	1.0	121.0	65.0	314.6315904577452	1699.684846377704	4.0
8.0	7.0	1.0	146.0	50.0	351.4553892880217	1582.621628184396	2.0
20.0	2.0	1.0	77.0	60.0	341.8093131871926	1385.60775937236	1.0
3.0	5.0	1.0	77.0	28.0	421.5825821733137	1496.079536165905	2.0
0.0	9.0	1.0	146.0	32.0	412.8763886104794	1597.400595549173	2.0
17.0	6.0	1.0	118.0	41.0	420.9742532968535	1482.05526881797	5.0
12.0	9.0	1.0	148.0	58.0	413.889619310811	1628.225343346162	3.0
8.0	0.0	1.0	125.0	32.0	374.5933846102104	1119.884527575177	5.0
22.0	7.0	2.0	148.0	55.0	506.7939585675889	1309.033852090433	4.0
19.0	6.0	2.0	101.0	31.0	550.0923275541485	1400.617780101844	5.0
3.0	3.0	2.0	137.0	58.0	447.7998344229962	1211.403101222392	2.0
3.0	0.0	2.0	109.0	46.0	410.3841408845317	1375.484719344141	2.0
10.0	5.0	2.0	57.0	42.0	402.1893684459548	1141.171051832703	4.0
22.0	1.0	2.0	111.0	29.0	346.7523243576856	1275.291645197477	5.0
14.0	0.0	2.0	98.0	36.0	337.7269871830759	1335.786768527321	3.0
0.0	8.0	2.0	91.0	33.0	386.1136362238946	1391.7375237035	5.0
16.0	6.0	2.0	121.0	40.0	334.3049367472652	1531.367996334803	2.0
2.0	9.0	2.0	80.0	51.0	421.2221326559411	1259.959108528273	4.0
3.0	2.0	2.0	168.0	37.0	520.8413710688084	1266.606942005536	5.0
9.0	9.0	2.0	141.0	32.0	532.9395990369215	1105.616347496233	5.0
18.0	8.0	2.0	148.0	62.0	448.9278864182892	1158.797599011772	2.0
13.0	9.0	2.0	87.0	65.0	449.4975999658997	1335.233765157586	5.0
17.0	5.0	2.0	81.0	58.0	510.1575611209341	1345.370534344677	4.0
17.0	7.0	2.0	55.0	42.0	523.2354363617911	1469.065183101159	1.0
6.0	8.0	2.0	80.0	31.0	571.97817967195	1469.689651565198	5.0
15.0	9.0	2.0	155.0	30.0	588.2020475883265	959.0312917644375	2.0
3.0	2.0	2.0	159.0	48.0	461.5004915375831	1257.118799824091	3.0
15.0	9.0	2.0	81.0	29.0	462.3111644146862	1239.042638690931	3.0
22.0	6.0	2.0	133.0	49.0	455.3196168955961	1154.878108307747	3.0
17.0	0.0	2.0	155.0	56.0	398.8379288217461	911.0107983039376	1.0
18.0	0.0	2.0	71.0	47.0	430.1065037722654	933.0826606494201	2.0
5.0	0.0	2.0	82.0	43.0	363.1286833116175	1121.433875000102	3.0
11.0	6.0	2.0	146.0	38.0	424.4595338213802	960.7135918561298	3.0
1.0	2.0	2.0	88.0	31.0	455.4149007583457	843.9603346357896	1.0
10.0	5.0	2.0	114.0	47.0	460.6117618222994	968.9324959252583	2.0
18.0	0.0	2.0	142.0	58.0	389.6821981200326	867.5510348300443	2.0
10.0	8.0	2.0	141.0	34.0	446.4025118577005	935.6314036808513	4.0
20.0	9.0	2.0	142.0	42.0	467.1863329550642	913.4356027385104	2.0
12.0	7.0	2.0	143.0	61.0	487.3366332625581	808.3387318532481	5.0
8.0	0.0	2.0	92.0	62.0	506.1712387193296	883.0128084129329	4.0
4.0	4.0	2.0	89.0	55.0	455.7897847758565	1003.902970627693	5.0
2.0	1.0	2.0	70.0	31.0	401.038559184089	1034.146000089935	3.0
19.0	0.0	2.0	161.0	55.0	460.2666585896286	1165.398673193119	4.0
15.0	4.0	2.0	67.0	67.0	432.4930201072952	1002.309765654083	2.0
22.0	6.0	2.0	78.0	42.0	410.5130174682685	1053.340198353377	4.0
16.0	9.0	2.0	81.0	60.0	472.7246601349768	1191.929009338255	3.0
0.0	5.0	2.0	168.0	45.0	561.2960624751645	1069.297069357798	4.0
13.0	3.0	2.0	70.0	65.0	441.0879950217587	954.7695309873174	5.0
7.0	3.0	2.0	129.0	34.0	441.6675542985481	1007.782151037046	3.0
2.0	4.0	2.0	166.0	55.0	423.0002814652233	1225.877522264795	4.0
2.0	2.0	2.0	137.0	49.0	439.5388922620231	1180.313455641448	5.0
17.0	3.0	2.0	56.0	69.0	427.9428655673493	1225.852562698279	2.0
8.0	6.0	2.0	99.0	59.0	422.4295571913538	1404.135953506216	2.0
16.0	5.0	2.0	136.0	59.0	406.8167700497053	1367.157866222586	3.0
2.0	2.0	2.0	99.0	54.0	392.1121700433454	1089.003417593199	4.0
15.0	6.0	2.0	153.0	59.0	421.9983090966419	1258.65787469323	3.0
13.0	1.0	2.0	81.0	50.0	468.1840040026362	1216.093871077688	4.0
10.0	3.0	2.0	110.0	70.0	475.4358828662394	1348.321773009188	2.0
12.0	4.0	2.0	151.0	37.0	435.6488434177394	1260.4380998018	3.0
12.0	6.0	2.0	126.0	61.0	441.5818547517267	1398.460819868899	3.0
5.0	5.0	2.0	132.0	53.0	434.2040652138672	1040.072338912131	5.0
10.0	2.0	2.0	102.0	38.0	478.517776743832	961.0090156086944	5.0
10.0	6.0	2.0	154.0	35.0	457.4315148362479	947.4546594959065	4.0
9.0	0.0	2.0	146.0	69.0	414.0347597380264	975.8510807015618	3.0
8.0	4.0	2.0	131.0	70.0	402.2117983100193	1122.054688350928	5.0
12.0	2.0	1.0	70.0	39.0	347.4181518473833	1167.312832429804	1.0
1.0	4.0	1.0	83.0	54.0	281.7356436319891	1083.099117442023	1.0
20.0	1.0	1.0	56.0	51.0	318.2988436089507	1237.467580819653	3.0
19.0	6.0	1.0	156.0	36.0	338.5414078345999	1289.887199909152	5.0
22.0	6.0	1.0	126.0	42.0	378.134277452295	1487.56139519856	3.0
9.0	3.0	1.0	157.0	47.0	297.0874277833514	1439.499625956067	2.0
3.0	1.0	1.0	82.0	67.0	317.4919582455565	1243.055530256969	5.0
4.0	7.0	1.0	128.0	53.0	351.007864001203	1615.639737902865	2.0
18.0	5.0	1.0	123.0	47.0	300.2743747890591	1437.594456051015	1.0
6.0	1.0	1.0	122.0	61.0	338.6413599497246	1608.551409379216	2.0
1.0	0.0	1.0	150.0	32.0	363.1330167634438	1464.994510305665	2.0
21.0	2.0	1.0	119.0	57.0	322.4614943659011	1253.846103617969	4.0
21.0	5.0	1.0	164.0	48.0	365.9234862241302	1582.359054049628	1.0
9.0	5.0	1.0	73.0	36.0	392.7981144579643	965.7881356285205	4.0
22.0	2.0	1.0	154.0	64.0	362.7432628955038	1144.990191654175	4.0
11.0	0.0	1.0	144.0	54.0	341.6790741383652	1209.296949096552	3.0
12.0	5.0	1.0	156.0	31.0	310.8509126081501	1312.530246375157	5.0
22.0	7.0	1.0	141.0	38.0	355.3522783124683	1355.628389895971	3.0
19.0	1.0	1.0	96.0	74.0	358.5238203256039	1392.472170238547	5.0
1.0	8.0	1.0	89.0	47.0	332.8864056002909	1439.291178678602	4.0
15.0	9.0	1.0	163.0	29.0	337.989518801274	1350.540433441528	4.0
13.0	7.0	1.0	161.0	41.0	331.8507947439655	1483.594243229408	1.0
17.0	5.0	1.0	136.0	64.0	336.9729323955748	1495.356258997619	1.0
0.0	5.0	1.0	54.0	42.0	342.8953460098309	1191.801562447602	2.0
1.0	4.0	1.0	122.0	53.0	437.3620217091491	1135.925536711535	3.0
10.0	2.0	1.0	61.0	71.0	440.8774890639025	1284.017086159508	4.0
16.0	4.0	1.0	133.0	46.0	412.7741051828954	1451.300395439908	3.0
12.0	6.0	1.0	127.0	44.0	412.1264570517222	1301.326077780371	5.0
20.0	9.0	1.0	157.0	31.0	271.1260357200707	1575.846501178226	2.0
15.0	7.0	1.0	157.0	64.0	392.8387318960419	959.0723088648746	1.0
12.0	6.0	1.0	102.0	36.0	448.6799670323936	917.973836687946	3.0
6.0	7.0	1.0	165.0	33.0	390.2833023412197	1100.777317369583	3.0
7.0	2.0	1.0	96.0	41.0	379.6323677902142	1114.761806660365	1.0
1.0	4.0	1.0	79.0	49.0	408.316510252018	1212.755783718844	3.0
11.0	5.0	1.0	136.0	60.0	383.1950253677044	1201.351129897656	1.0
9.0	0.0	1.0	160.0	39.0	386.1100686898082	1216.783438154029	5.0
19.0	1.0	1.0	119.0	33.0	412.2929504300203	1315.220317748243	2.0
6.0	2.0	1.0	155.0	53.0	374.4229558523245	1217.216740521781	4.0
10.0	2.0	1.0	118.0	41.0	148.9421642059517	1179.078621657368	5.0
21.0	0.0	1.0	159.0	61.0	398.9967853811327	1322.696856419378	4.0
14.0	9.0	1.0	79.0	44.0	450.0588589435832	1357.239425026845	2.0
8.0	7.0	1.0	120.0	52.0	454.2155238739697	1332.026551992748	3.0
19.0	0.0	1.0	149.0	52.0	450.4235612156554	1169.925653108697	4.0
19.0	4.0	1.0	103.0	49.0	535.7586744570484	1113.467130591913	4.0
10.0	2.0	1.0	108.0	55.0	503.6008608723387	1121.927498010108	2.0
3.0	1.0	1.0	56.0	34.0	401.6803849405222	1161.0727826061	4.0
3.0	1.0	1.0	145.0	31.0	459.5516244770608	1360.118421581949	4.0
22.0	1.0	1.0	83.0	27.0	523.3556133574094	1286.38052493156	1.0
9.0	9.0	1.0	124.0	40.0	484.5210406956308	1388.312093403982	3.0
9.0	4.0	1.0	139.0	50.0	487.6126416594343	1167.358686719067	4.0
6.0	0.0	1.0	80.0	28.0	456.0104123705086	1462.853504717444	3.0
15.0	2.0	1.0	110.0	34.0	501.2563544082665	1308.591664860319	2.0
4.0	8.0	1.0	117.0	31.0	435.6558663018066	1244.576818300186	4.0
16.0	0.0	1.0	156.0	67.0	434.020918430925	1052.056470917674	4.0
12.0	8.0	1.0	156.0	74.0	400.1526029357905	1022.252494993907	1.0
4.0	9.0	1.0	110.0	31.0	409.9587513025227	1375.402511994809	3.0
8.0	7.0	1.0	149.0	58.0	554.213587150329	996.9989176391823	4.0
16.0	7.0	2.0	129.0	29.0	479.9967533356981	1082.191749208768	2.0
7.0	1.0	2.0	140.0	65.0	437.6977972242545	1006.605844792127	3.0
4.0	9.0	2.0	59.0	57.0	481.3117446122884	1073.736938199976	3.0
20.0	1.0	2.0	62.0	64.0	450.7303787666693	1121.530020465115	2.0
14.0	4.0	2.0	83.0	54.0	501.9121182598346	1177.3136812515	2.0
6.0	2.0	2.0	78.0	43.0	461.6766323543181	1106.768768403404	1.0
6.0	0.0	2.0	164.0	32.0	484.4257141084653	1396.696688577251	2.0
14.0	0.0	2.0	91.0	33.0	396.5150493469093	1340.936486398184	5.0
4.0	7.0	2.0	77.0	60.0	340.0249154687798	1288.962411445931	4.0
18.0	9.0	2.0	149.0	33.0	383.9192794150602	1211.018350227986	1.0
14.0	5.0	2.0	149.0	43.0	485.6393843004938	978.1150952628309	5.0
18.0	1.0	2.0	112.0	69.0	518.5876144169168	974.4013996483112	1.0
20.0	5.0	2.0	110.0	65.0	383.9492764920916	1145.799219088476	3.0
19.0	7.0	2.0	82.0	50.0	385.104009015939	1039.449755155589	1.0
15.0	1.0	2.0	131.0	44.0	372.3972932456597	1078.663631493507	2.0
14.0	5.0	2.0	103.0	45.0	457.4399011809201	1206.420299121296	1.0
19.0	8.0	2.0	156.0	50.0	624.1055683985182	1210.577543806197	2.0
20.0	8.0	2.0	98.0	47.0	476.4098765860343	1243.355312589273	3.0
10.0	7.0	2.0	128.0	63.0	464.4562253842025	1222.642625137616	2.0
22.0	9.0	2.0	74.0	70.0	471.6791372117997	1203.943709627405	3.0
14.0	3.0	2.0	73.0	60.0	461.4070987915239	959.5088530903987	4.0
9.0	3.0	2.0	69.0	32.0	459.6989514027807	864.8551038362583	1.0
3.0	8.0	2.0	74.0	68.0	486.7919311244418	1019.392453083161	4.0
18.0	2.0	2.0	130.0	55.0	443.3488249419784	1326.901732338912	4.0
17.0	0.0	2.0	115.0	71.0	538.1402671708553	1119.632982619729	5.0
22.0	5.0	2.0	153.0	44.0	554.8163495826159	1042.714722825596	4.0
19.0	2.0	2.0	130.0	44.0	480.4636383335169	992.3938808550814	4.0
10.0	7.0	2.0	123.0	34.0	586.4146737664311	1086.920095362205	5.0
5.0	6.0	2.0	64.0	55.0	602.0089646497235	1157.80247350945	4.0
22.0	3.0	2.0	112.0	40.0	627.6670323687014	1040.947768197341	3.0
5.0	8.0	2.0	164.0	65.0	586.468332450579	1025.542091129845	5.0
8.0	0.0	2.0	98.0	69.0	478.4120782105319	681.4908543730851	1.0
19.0	8.0	2.0	115.0	55.0	524.7285662329494	1154.090667416233	4.0
19.0	0.0	2.0	131.0	53.0	194.0809214008257	1190.055581965817	4.0
9.0	0.0	2.0	125.0	56.0	454.39870666248	1320.080922764018	5.0
1.0	2.0	2.0	165.0	72.0	395.4041179323892	1228.899964505586	5.0
4.0	0.0	2.0	79.0	70.0	409.4696728084111	1261.315780050367	5.0
21.0	2.0	2.0	67.0	35.0	448.634450688874	1180.308490460735	3.0
2.0	7.0	2.0	79.0	56.0	494.3782217689176	1150.84188504444	3.0
7.0	8.0	2.0	159.0	71.0	456.8317477959649	1379.5515638272	5.0
19.0	8.0	2.0	64.0	73.0	413.3299580693232	1307.668904370156	5.0
10.0	2.0	2.0	107.0	34.0	460.894656823204	1236.14019977332	5.0
17.0	1.0	2.0	111.0	47.0	432.2358729412125	1111.754789825	5.0
0.0	4.0	2.0	120.0	67.0	404.5386259800895	1229.576339285493	5.0
10.0	0.0	2.0	79.0	34.0	430.3385011344382	1363.357425247553	2.0
15.0	2.0	2.0	70.0	66.0	505.8057591777441	1345.191665396005	3.0
8.0	5.0	2.0	80.0	40.0	471.6920282126215	1160.961234934664	4.0
5.0	6.0	2.0	88.0	42.0	471.569173722691	1404.915611536389	4.0
14.0	9.0	2.0	70.0	49.0	482.4492612969792	1377.811619690839	2.0
17.0	2.0	2.0	154.0	63.0	520.1611315362856	1585.584708127313	1.0
8.0	0.0	2.0	78.0	40.0	444.5412396627693	1432.386422399272	2.0
8.0	2.0	2.0	68.0	70.0	559.1729064736551	1669.044372718749	2.0
16.0	4.0	2.0	107.0	59.0	507.8975150568565	1412.996163802701	3.0
5.0	1.0	2.0	143.0	32.0	460.4131141066637	1152.337446858282	5.0
14.0	0.0	2.0	129.0	35.0	564.8122516549872	1365.912293668428	3.0
10.0	4.0	2.0	101.0	57.0	427.3978312987796	1472.922280978217	3.0
15.0	2.0	2.0	104.0	53.0	492.2398445596188	1354.322009507999	4.0
8.0	2.0	1.0	89.0	61.0	483.0685400387684	1404.810628915021	2.0
21.0	8.0	1.0	119.0	47.0	537.1801538735415	1245.497592178437	5.0
18.0	7.0	1.0	118.0	58.0	539.4992424968647	1292.457363147724	5.0
8.0	9.0	1.0	128.0	36.0	431.5923409657826	1403.30357264858	1.0
10.0	5.0	1.0	91.0	46.0	497.562421567507	1369.771215056995	4.0
20.0	6.0	1.0	108.0	36.0	501.5790831353142	1658.524876631278	1.0
17.0	6.0	1.0	147.0	51.0	540.7748668039719	1282.55121488546	5.0
13.0	0.0	1.0	97.0	47.0	521.2479414980304	1502.317128837443	1.0
18.0	8.0	1.0	115.0	48.0	560.6271816677407	1294.259819644181	4.0
1.0	1.0	1.0	145.0	30.0	481.6206921946089	1190.877610844292	1.0
3.0	5.0	1.0	109.0	67.0	513.4017690486113	1260.771692241418	3.0
6.0	5.0	1.0	152.0	58.0	595.3853526449354	1644.54568292051	1.0
16.0	1.0	1.0	98.0	45.0	494.8883617811597	1774.872273526836	2.0
14.0	1.0	1.0	75.0	40.0	490.4588751140911	1149.811779360981	3.0
10.0	8.0	1.0	64.0	65.0	480.8822746172912	1230.722969203773	5.0
11.0	2.0	1.0	141.0	43.0	597.406719893868	1383.200747631868	2.0
10.0	8.0	1.0	131.0	46.0	523.6225679744075	1522.298014669744	2.0
8.0	8.0	1.0	129.0	60.0	623.3283958057556	1324.703970855409	3.0
10.0	9.0	1.0	100.0	38.0	514.3095572253235	1586.367854668848	5.0
17.0	1.0	1.0	159.0	49.0	552.6493216727929	1367.959054100772	5.0
19.0	0.0	1.0	166.0	42.0	655.0401586123913	1559.821075346946	2.0
2.0	3.0	1.0	147.0	29.0	638.0129836394648	1833.333713992745	1.0
7.0	7.0	1.0	55.0	46.0	531.0243979548698	1712.517724141085	2.0
10.0	1.0	1.0	148.0	52.0	642.9626940274491	1307.31880704726	4.0
21.0	1.0	1.0	156.0	67.0	451.1513667376199	1221.919235762139	5.0
13.0	0.0	1.0	147.0	27.0	613.2422762525858	1679.63871099407	1.0
18.0	7.0	1.0	156.0	33.0	634.7886373567887	1615.626189232408	2.0
4.0	2.0	1.0	112.0	62.0	611.6967868983045	1721.427841460616	2.0
1.0	5.0	1.0	80.0	60.0	606.3315399781168	1690.760330975547	1.0
16.0	6.0	1.0	77.0	53.0	468.6386034461039	1616.84408987922	5.0
20.0	9.0	1.0	131.0	34.0	494.1514516055315	810.1969284873459	5.0
16.0	9.0	1.0	104.0	52.0	543.2528672584132	1239.075194200475	4.0
2.0	3.0	1.0	96.0	50.0	505.7397358299634	1338.052270865091	4.0
7.0	6.0	1.0	58.0	33.0	525.3760659570498	1169.723117891973	5.0
16.0	3.0	1.0	88.0	44.0	532.9079188129025	1272.665193787104	5.0
1.0	8.0	1.0	115.0	52.0	558.7275343456475	1109.957470702399	5.0
14.0	6.0	1.0	66.0	35.0	492.1642676987579	1260.708004916777	5.0
23.0	4.0	1.0	155.0	55.0	442.917724300924	1344.049890757735	1.0
19.0	8.0	1.0	159.0	42.0	475.467069319417	1551.354933032932	3.0
22.0	0.0	1.0	123.0	42.0	606.472284333655	1248.031599758267	4.0
16.0	8.0	1.0	163.0	31.0	589.6895003489839	1505.97083457863	2.0
18.0	1.0	1.0	136.0	70.0	514.9721480542191	1313.808644478327	5.0
8.0	4.0	1.0	135.0	32.0	413.0483596489182	1482.986194919935	4.0
1.0	1.0	1.0	95.0	33.0	486.8748062601694	1528.8882318798	3.0
9.0	5.0	1.0	91.0	33.0	401.128148294182	1347.631558361242	4.0
6.0	1.0	1.0	59.0	57.0	390.8158515067474	1300.813418689631	5.0
7.0	2.0	1.0	58.0	38.0	377.395618506504	1203.589410376453	4.0
16.0	0.0	1.0	81.0	57.0	475.1104480676081	1076.13416375554	4.0
16.0	2.0	1.0	119.0	54.0	543.3519755190216	1578.38448191328	2.0
17.0	3.0	1.0	107.0	44.0	505.8177111648029	1461.398131810893	4.0
10.0	1.0	1.0	99.0	35.0	555.3409617081224	1598.420914022688	1.0
21.0	4.0	1.0	168.0	65.0	618.0688201165708	1515.102097120185	2.0
10.0	2.0	1.0	89.0	66.0	459.7741970911708	1578.341142475023	3.0
12.0	5.0	1.0	94.0	46.0	392.1655331982938	1624.196889866846	1.0
9.0	3.0	1.0	118.0	49.0	512.1167115356498	1290.473224527087	5.0
4.0	5.0	1.0	96.0	54.0	599.357061959087	1681.886773044111	1.0
9.0	2.0	1.0	144.0	67.0	595.2631459372806	1671.379913037312	1.0
19.0	3.0	2.0	160.0	67.0	465.0304088415445	1847.453909324546	3.0
7.0	0.0	2.0	120.0	57.0	605.9798291455721	1733.170288992009	3.0
17.0	7.0	2.0	136.0	70.0	516.404426723586	1456.800384838607	5.0
14.0	4.0	2.0	100.0	28.0	576.4571216153282	1499.885834257258	4.0
21.0	0.0	2.0	144.0	48.0	622.6608346211997	1641.139363448481	4.0
10.0	2.0	2.0	129.0	41.0	561.4661142215436	1735.668884272933	5.0
13.0	4.0	2.0	139.0	49.0	613.1571291916854	1473.25950066259	5.0
1.0	9.0	2.0	112.0	33.0	568.7993124079456	1432.832244174773	4.0
21.0	5.0	2.0	56.0	43.0	595.3374478637056	1530.115023437186	3.0
0.0	9.0	2.0	89.0	49.0	591.4544548082358	1835.743273872608	3.0
9.0	6.0	2.0	159.0	58.0	631.4870332163596	1979.451739498321	3.0
6.0	5.0	2.0	151.0	40.0	490.8132783309742	1714.486241343278	1.0
7.0	1.0	2.0	68.0	45.0	643.5331446868694	1502.935823721767	4.0
19.0	1.0	2.0	152.0	36.0	621.0789721986587	1966.356475748164	5.0
8.0	1.0	2.0	74.0	59.0	642.5042110111555	2098.219807214157	2.0
13.0	2.0	2.0	169.0	36.0	643.05082568995	1931.614084310164	3.0
0.0	2.0	2.0	66.0	37.0	551.8541305857939	1797.593621509695	3.0
22.0	1.0	2.0	54.0	72.0	525.786160717804	1784.99402043957	3.0
8.0	6.0	2.0	110.0	63.0	642.0418214051448	1969.183242826743	4.0
11.0	1.0	2.0	144.0	52.0	493.8813367495791	1865.656405314921	4.0
18.0	4.0	2.0	104.0	39.0	517.3828187620289	1964.712368903316	2.0
18.0	5.0	2.0	159.0	51.0	584.8230627079276	2107.571205274949	5.0
2.0	9.0	2.0	125.0	59.0	634.756316559152	2111.441060965828	3.0
8.0	6.0	2.0	76.0	52.0	601.2844297410973	1725.778083306015	5.0
12.0	3.0	2.0	122.0	44.0	591.9032978807186	1957.11358775443	3.0
7.0	9.0	2.0	105.0	68.0	591.9020119561992	1878.102707822726	2.0
13.0	2.0	2.0	86.0	67.0	541.4947288147858	2066.645426818774	5.0
18.0	7.0	2.0	139.0	33.0	496.6868490489816	-603.9687374295588	2.0
12.0	5.0	2.0	101.0	36.0	523.7813633774076	1882.613748733366	4.0
6.0	2.0	2.0	68.0	44.0	501.1826375006618	1505.726054383651	4.0
8.0	1.0	2.0	127.0	42.0	552.76118429258	1437.448880413569	2.0
12.0	3.0	2.0	71.0	42.0	459.6900060181142	1699.541894936643	1.0
13.0	0.0	2.0	114.0	68.0	552.5429209781829	1850.005902810299	5.0
0.0	5.0	2.0	145.0	48.0	545.8217751454637	-620.6660016454798	5.0
10.0	4.0	2.0	95.0	56.0	519.6907405049471	2032.845417512774	5.0
20.0	6.0	2.0	119.0	63.0	507.5958728945972	2237.621185894275	2.0
9.0	2.0	2.0	139.0	42.0	561.5585955714284	1852.429378163697	2.0
7.0	9.0	2.0	147.0	58.0	564.2115674522419	2115.625660517663	3.0
2.0	4.0	2.0	108.0	57.0	561.87822847823	2247.221800919563	4.0
0.0	3.0	2.0	143.0	68.0	505.6384828629018	2000.947257703014	2.0
6.0	7.0	2.0	68.0	59.0	508.8748821152288	1790.724522486711	2.0
17.0	0.0	2.0	62.0	38.0	525.7037068939169	1685.509769466437	4.0
15.0	8.0	2.0	100.0	68.0	532.1763966368546	1848.489008914359	2.0
3.0	6.0	2.0	77.0	45.0	510.4206787150858	1801.786257713777	5.0
10.0	4.0	2.0	158.0	27.0	529.7972404460477	1409.842371510446	5.0
18.0	1.0	2.0	82.0	62.0	503.6210263199629	1626.522911730843	4.0
0.0	7.0	2.0	90.0	71.0	406.7956519722052	1899.07890118123	5.0
17.0	9.0	2.0	149.0	58.0	500.5386674585644	1895.448163891947	1.0
11.0	9.0	2.0	123.0	40.0	545.3742952913775	1647.262852909959	1.0
0.0	1.0	2.0	100.0	55.0	456.6302164130328	1921.240539925217	5.0
13.0	2.0	2.0	78.0	44.0	526.3045525576026	2039.277109733183	2.0
4.0	2.0	2.0	68.0	50.0	552.1310821410765	2036.014579947604	1.0
20.0	5.0	2.0	55.0	57.0	539.3438665139118	1839.16811090988	3.0
4.0	6.0	2.0	158.0	63.0	536.4102605657819	1873.965061604312	4.0
16.0	0.0	2.0	89.0	38.0	502.633024747399	1965.976879542764	4.0
19.0	6.0	2.0	139.0	38.0	521.1828782460274	-559.9510159880934	4.0
23.0	4.0	1.0	107.0	28.0	463.8914631003975	1878.565166306048	4.0
1.0	6.0	1.0	118.0	50.0	464.1110218546191	2135.3222128694	4.0
12.0	9.0	1.0	135.0	28.0	389.2810409961291	1826.326891149912	4.0
18.0	5.0	1.0	63.0	35.0	441.4633538960141	1607.115680075649	2.0
8.0	0.0	1.0	86.0	49.0	517.9888659590931	1767.702559483557	1.0
10.0	0.0	1.0	138.0	66.0	491.7269301819907	1714.932232986244	4.0
21.0	7.0	1.0	73.0	72.0	484.4256581647458	2255.388501043831	2.0
16.0	1.0	1.0	151.0	44.0	463.0507136528331	2068.891951598089	1.0
15.0	8.0	1.0	107.0	35.0	521.3007404721451	1967.871738224054	3.0
6.0	1.0	1.0	150.0	41.0	487.0338715092487	1847.296684694836	5.0
3.0	7.0	1.0	81.0	64.0	492.4720416444638	1890.826949816788	1.0
2.0	6.0	1.0	148.0	60.0	525.3112212723566	1827.660144468146	2.0
13.0	7.0	1.0	110.0	27.0	457.8693691154763	1921.48871931191	3.0
12.0	3.0	1.0	139.0	51.0	551.0601876817703	2138.865578799882	1.0
4.0	3.0	1.0	73.0	36.0	442.4281785116549	1812.429964143795	3.0
18.0	8.0	1.0	63.0	46.0	447.185075458701	1496.028257323475	4.0
6.0	9.0	1.0	137.0	31.0	496.3844459095572	1791.480056328322	5.0
20.0	9.0	1.0	59.0	46.0	432.1345785199338	1964.378049242887	4.0
12.0	5.0	1.0	131.0	46.0	387.0796944680223	2048.026908226437	1.0
8.0	2.0	1.0	55.0	68.0	432.6333808080783	1835.689367144274	2.0
3.0	4.0	1.0	97.0	67.0	504.2548443152966	1693.933999795243	4.0
17.0	7.0	1.0	60.0	70.0	426.2570374790267	1876.974523209991	4.0
15.0	7.0	1.0	156.0	30.0	460.0062681248173	2144.611849218058	3.0
8.0	7.0	1.0	76.0	61.0	342.0191547768057	1757.433215168012	4.0
6.0	1.0	1.0	83.0	37.0	342.0484481438181	1896.939639396895	1.0
17.0	5.0	1.0	77.0	36.0	323.7293196469518	2092.467811231151	5.0
14.0	6.0	1.0	166.0	65.0	372.61678716812	1601.417382059856	5.0
18.0	7.0	1.0	106.0	70.0	392.2128028162977	1672.547131156973	1.0
13.0	5.0	1.0	143.0	44.0	361.0657684932559	1745.404604771486	2.0
6.0	1.0	1.0	86.0	52.0	374.09292541889	1830.931269535083	2.0
5.0	6.0	1.0	59.0	38.0	428.7106412647168	1738.078596019928	4.0
4.0	0.0	1.0	157.0	41.0	387.7401377018622	1669.313821939049	4.0
18.0	0.0	1.0	121.0	35.0	441.6858531988111	1663.755332377103	5.0
2.0	0.0	1.0	61.0	45.0	483.5846589556579	1613.313130403767	3.0
9.0	8.0	1.0	111.0	50.0	544.9454174758905	1309.87121612834	3.0
1.0	3.0	1.0	148.0	68.0	495.5506648818413	1566.116293977231	2.0
1.0	2.0	1.0	164.0	40.0	564.0467554620787	1334.548434363543	5.0
10.0	8.0	1.0	112.0	65.0	499.7504572514209	1398.325632581895	1.0
15.0	7.0	1.0	105.0	35.0	506.7421283436217	1641.673825975266	2.0
9.0	7.0	1.0	105.0	56.0	631.7570853270314	1572.827613773665	3.0
13.0	7.0	1.0	101.0	38.0	597.6350084208601	1558.82354698997	5.0
18.0	6.0	1.0	128.0	45.0	495.8250330511354	1541.668302648364	2.0
2.0	9.0	1.0	129.0	31.0	488.7849219694151	1427.741338811765	1.0
0.0	3.0	1.0	74.0	29.0	497.5131654867434	1352.131012149352	4.0
15.0	7.0	1.0	93.0	55.0	539.3820853146675	1229.221337478783	5.0
6.0	4.0	1.0	158.0	64.0	370.0885762165406	1579.520208574184	5.0
17.0	8.0	1.0	118.0	44.0	387.6031198803231	1458.811101007995	5.0
5.0	5.0	1.0	109.0	59.0	415.4757758598318	1758.318839095867	3.0
8.0	6.0	1.0	156.0	43.0	346.6565868272029	1577.277219783344	3.0
11.0	4.0	1.0	82.0	40.0	439.2765112820879	1590.341175668559	1.0
4.0	6.0	1.0	105.0	62.0	531.8650530302875	1721.391089104036	3.0
0.0	1.0	1.0	74.0	48.0	659.9280559236803	1482.423018684998	4.0
8.0	3.0	1.0	67.0	63.0	430.9726110498933	1560.45425302846	3.0
13.0	5.0	1.0	92.0	37.0	320.7452247550075	1568.062241208379	2.0
10.0	5.0	2.0	97.0	63.0	452.8843802296919	1446.735123088991	3.0
15.0	2.0	2.0	157.0	54.0	520.225271074146	1411.030884130761	3.0
20.0	8.0	2.0	90.0	49.0	499.5044155986918	1615.318211918442	1.0
11.0	3.0	2.0	148.0	37.0	476.4661507669731	1613.155342124026	4.0
0.0	2.0	2.0	73.0	35.0	505.6389579987615	1471.286462544356	2.0
14.0	3.0	2.0	101.0	54.0	556.2495181817787	1465.024282748801	1.0
19.0	3.0	2.0	149.0	30.0	531.3730275406925	1663.01622964266	5.0
13.0	3.0	2.0	76.0	74.0	513.6673509814001	1520.59661588774	2.0
12.0	3.0	2.0	150.0	53.0	580.9554126174183	1657.479254360811	4.0
12.0	7.0	2.0	159.0	70.0	556.1703007519395	1683.23600458574	1.0
3.0	9.0	2.0	152.0	30.0	542.5312825005622	1914.196739962769	2.0
17.0	7.0	2.0	116.0	73.0	512.791284281889	1798.121036793184	3.0
6.0	3.0	2.0	110.0	52.0	587.9869386499704	2052.977816314572	5.0
19.0	7.0	2.0	123.0	48.0	533.7526804076672	1798.68062246711	3.0
0.0	4.0	2.0	102.0	44.0	541.5114436998716	1644.553748378396	2.0
5.0	2.0	2.0	139.0	55.0	544.4381023528119	1637.10838101828	1.0
11.0	9.0	2.0	163.0	48.0	538.3542301455959	1612.101976765167	2.0
10.0	0.0	2.0	127.0	41.0	491.4712755998909	1567.609076073301	3.0
12.0	0.0	2.0	77.0	32.0	505.6982476379017	1554.829570192163	1.0
22.0	5.0	2.0	154.0	38.0	479.997181829077	1724.41569906804	1.0
7.0	4.0	2.0	155.0	32.0	496.47177684217	1797.183234930951	2.0
8.0	7.0	2.0	105.0	49.0	545.3763236935873	1767.759699643512	2.0
15.0	4.0	2.0	150.0	31.0	507.1031461042799	1885.043965747433	1.0
16.0	2.0	2.0	73.0	43.0	579.2959807073936	2071.517047729205	1.0
7.0	4.0	2.0	84.0	54.0	471.855739580382	1936.781961460344	4.0
2.0	4.0	2.0	133.0	35.0	549.9378706922363	1455.888143593882	5.0
2.0	1.0	2.0	56.0	59.0	447.1316723574493	1737.525388255127	4.0
16.0	9.0	2.0	117.0	59.0	514.8241768241764	1837.917004788553	3.0
8.0	6.0	2.0	94.0	69.0	466.9900518076979	1776.922823749481	2.0
12.0	0.0	2.0	72.0	46.0	462.2617296613375	1694.450848466925	4.0
5.0	8.0	2.0	108.0	28.0	449.4948277114519	1839.268387346701	2.0
1.0	6.0	2.0	148.0	65.0	501.2286437399324	2271.053167240468	3.0
21.0	6.0	2.0	154.0	43.0	527.3942168199129	1756.658763624621	3.0
18.0	7.0	2.0	62.0	45.0	516.1015290316539	1271.712159581836	1.0
19.0	4.0	2.0	89.0	38.0	459.3219136296257	1598.554455754744	3.0
21.0	4.0	2.0	81.0	57.0	463.0475272255518	1770.809458047914	5.0
14.0	2.0	2.0	107.0	40.0	582.3478228304136	1606.65160121948	4.0
10.0	5.0	2.0	75.0	29.0	525.9892502925559	1456.37903039193	1.0
4.0	0.0	2.0	128.0	42.0	436.8943511981953	1595.417109054282	2.0
14.0	0.0	2.0	58.0	56.0	422.8416625496805	1618.487811745138	4.0
7.0	7.0	2.0	141.0	46.0	578.5227456140958	1628.09572159428	3.0
3.0	3.0	2.0	109.0	44.0	511.0664477228006	1718.688598087406	3.0
18.0	1.0	2.0	58.0	51.0	513.6146104774272	1656.362356681875	4.0
7.0	4.0	2.0	119.0	69.0	482.6907593488759	1706.269583141751	1.0
7.0	9.0	2.0	148.0	40.0	473.872059709241	1565.98297279396	2.0
1.0	3.0	2.0	69.0	72.0	510.3916277163999	1698.368475049586	3.0
1.0	3.0	2.0	94.0	64.0	490.7931329796317	1812.095272188851	5.0
1.0	7.0	2.0	114.0	63.0	491.3527213419242	1873.143546973099	3.0
14.0	7.0	2.0	169.0	55.0	463.6571026930907	1866.593356558432	5.0
18.0	6.0	2.0	134.0	67.0	446.9919755493054	2087.291796991057	4.0
3.0	7.0	2.0	122.0	46.0	451.1207824214059	2050.587434736787	3.0
17.0	8.0	2.0	153.0	67.0	446.8244228989129	-598.2474382052677	3.0
13.0	6.0	2.0	67.0	46.0	497.9653756391168	2493.492583908223	3.0
15.0	6.0	1.0	82.0	38.0	411.2523676180646	1965.275616960976	4.0
0.0	6.0	1.0	83.0	67.0	393.3691654527722	1898.875857729791	4.0
19.0	9.0	1.0	108.0	45.0	422.6768010910916	2168.198904533832	4.0
14.0	7.0	1.0	78.0	62.0	460.0324201577441	2270.233783789395	4.0
3.0	2.0	1.0	147.0	55.0	429.0930062115136	1678.184871096463	3.0
12.0	7.0	1.0	71.0	62.0	413.6335939812246	1527.45197961816	3.0
19.0	4.0	1.0	64.0	44.0	353.7668009301011	1489.302720160075	3.0
1.0	4.0	1.0	95.0	70.0	397.6396334081942	1531.991231189237	2.0
15.0	6.0	1.0	95.0	43.0	374.0606523002053	2121.810625572202	1.0
1.0	1.0	1.0	58.0	54.0	430.6180731433653	2018.491456705559	1.0
5.0	1.0	1.0	109.0	51.0	469.5863012038635	2238.339878501048	2.0
2.0	0.0	1.0	147.0	67.0	392.81800444011	2004.085901509307	2.0
4.0	0.0	1.0	148.0	32.0	432.1696551010801	2146.830440883118	5.0
0.0	1.0	1.0	54.0	69.0	425.1685997285313	-605.3935761825743	1.0
22.0	0.0	1.0	138.0	42.0	384.4060519727537	1720.444761522701	2.0
11.0	1.0	1.0	122.0	56.0	410.9954790767442	1590.953526799178	1.0
7.0	9.0	1.0	163.0	57.0	394.7350278763308	1385.923879138993	1.0
13.0	7.0	1.0	73.0	36.0	416.942939794402	1655.79808200364	1.0
3.0	8.0	1.0	77.0	50.0	449.0230080141167	1684.582136091499	4.0
9.0	2.0	1.0	79.0	64.0	417.2835371507184	1205.649593338297	5.0
14.0	6.0	1.0	66.0	43.0	439.824753990147	1548.061949600151	3.0
0.0	7.0	1.0	145.0	48.0	435.0927281092559	1612.845079077179	3.0
13.0	0.0	1.0	74.0	50.0	390.5995365584731	1730.772618664919	5.0
18.0	9.0	1.0	91.0	57.0	501.4789871214448	1483.940953740964	2.0
5.0	4.0	1.0	128.0	48.0	434.0716965377152	1879.354962357945	4.0
6.0	7.0	1.0	140.0	47.0	455.6669520959998	1927.000613777706	3.0
10.0	8.0	1.0	153.0	55.0	405.9663458783554	2039.879116254607	2.0
4.0	8.0	1.0	71.0	67.0	434.0802007882243	1601.704366987136	2.0
7.0	6.0	1.0	98.0	60.0	390.9005927948272	2084.633950671994	3.0
12.0	0.0	1.0	164.0	57.0	455.4259562882744	1525.307470207327	1.0
14.0	0.0	1.0	96.0	34.0	390.7469982864697	1623.412821762489	1.0
21.0	9.0	1.0	143.0	57.0	405.5388602551461	1488.946260457008	1.0
6.0	3.0	1.0	64.0	39.0	399.1861813144546	1722.679984313481	1.0
1.0	6.0	1.0	81.0	38.0	341.9568749752956	1461.683995272339	3.0
13.0	6.0	1.0	147.0	53.0	372.5659620761197	1457.3924169853	1.0
11.0	1.0	1.0	57.0	29.0	408.5930715090026	1635.550785453067	2.0
19.0	1.0	1.0	95.0	42.0	361.4903506484378	1579.322066486281	4.0
10.0	6.0	1.0	137.0	44.0	364.4862210768084	1571.572956818901	2.0
8.0	1.0	1.0	109.0	60.0	417.3263575723986	1350.180404877652	3.0
18.0	4.0	1.0	165.0	69.0	449.1033141909684	1426.825187994075	2.0
19.0	2.0	1.0	83.0	37.0	479.6559521328844	1473.061762538034	4.0
0.0	2.0	1.0	55.0	47.0	422.8771586881377	1341.361616058161	5.0
2.0	7.0	1.0	86.0	56.0	458.4772621906081	1729.977416753778	5.0
19.0	6.0	1.0	56.0	42.0	371.7476446079215	1575.591558723813	3.0
12.0	6.0	1.0	126.0	63.0	386.1319322909528	1716.2387621999	2.0
21.0	7.0	1.0	137.0	46.0	381.9145669030326	1407.895171821823	1.0
11.0	3.0	1.0	121.0	65.0	408.1461487794385	1375.496517004518	2.0
14.0	8.0	1.0	138.0	70.0	435.3166375155647	1473.368027154321	5.0
18.0	7.0	1.0	93.0	35.0	362.4342239479289	1379.9115163355	3.0
7.0	5.0	1.0	154.0	52.0	371.9109977139636	1421.925664426216	4.0
11.0	1.0	1.0	92.0	56.0	457.2678081621008	1553.576876274662	4.0
16.0	2.0	1.0	150.0	71.0	397.4723119278432	1656.181489973724	2.0
16.0	8.0	1.0	156.0	39.0	432.6811259752081	1425.991854905475	5.0
14.0	1.0	1.0	142.0	40.0	429.7662920115378	1602.574846225883	2.0
1.0	2.0	1.0	132.0	29.0	365.6056056340283	1704.243890570775	1.0
18.0	2.0	2.0	112.0	67.0	449.6779975112885	1488.281475259557	1.0
3.0	1.0	2.0	85.0	59.0	507.075589659025	1513.151332596106	5.0
19.0	7.0	2.0	76.0	46.0	490.6658537575931	1299.976409103034	3.0
0.0	8.0	2.0	164.0	61.0	507.6215761618689	1298.593668284321	2.0
0.0	9.0	2.0	158.0	61.0	546.6782002865326	1318.087872572003	2.0
17.0	2.0	2.0	137.0	56.0	585.8273819042589	1292.074076248339	5.0
13.0	7.0	2.0	133.0	44.0	447.6468300683462	1527.520175439683	4.0
4.0	4.0	2.0	69.0	69.0	538.0687606334263	1540.969793428711	5.0
0.0	0.0	2.0	92.0	43.0	496.080407701822	1394.658143433059	3.0
13.0	2.0	2.0	123.0	51.0	547.1948273239361	1477.389473753925	4.0
13.0	9.0	2.0	106.0	28.0	513.6997382461901	1498.649663222066	3.0
15.0	1.0	2.0	111.0	56.0	460.8398936041395	1630.477976737707	4.0
7.0	1.0	2.0	150.0	70.0	518.8124167757027	1642.325009045414	4.0
16.0	9.0	2.0	67.0	40.0	543.7304634840716	1654.697366848963	3.0
13.0	0.0	2.0	166.0	55.0	625.0819074131334	1771.272958615497	2.0
4.0	3.0	2.0	139.0	39.0	573.2740871426383	1660.621096690214	2.0
5.0	5.0	2.0	164.0	44.0	497.4819395571636	1794.993265066362	3.0
4.0	3.0	2.0	83.0	31.0	474.2638194033296	1619.11762880714	1.0
1.0	9.0	2.0	86.0	44.0	537.20095644583	1489.210906373313	1.0
12.0	7.0	2.0	136.0	35.0	558.0606478144654	1621.770354272031	5.0
2.0	4.0	2.0	115.0	69.0	539.9107663978033	1465.183953848087	3.0
18.0	0.0	2.0	129.0	42.0	588.1725570277584	1515.83493370046	4.0
17.0	3.0	2.0	150.0	41.0	560.939419409929	1378.072782370056	4.0
21.0	0.0	2.0	162.0	56.0	538.1875421490852	1449.957809251116	1.0
1.0	8.0	2.0	139.0	44.0	493.0744131586547	1584.696682328213	3.0
21.0	0.0	2.0	164.0	68.0	553.8118129705338	1875.980731946895	1.0
13.0	3.0	2.0	141.0	52.0	591.9409793296119	1776.723157161021	2.0
10.0	0.0	2.0	139.0	67.0	580.1827516432774	1771.019263462105	5.0
20.0	1.0	2.0	157.0	31.0	527.6289804791323	1395.633939018261	3.0
21.0	8.0	2.0	73.0	37.0	567.3152891434256	1756.752358275957	2.0
21.0	6.0	2.0	84.0	41.0	482.9614270557279	1547.35307567666	5.0
1.0	4.0	2.0	94.0	50.0	570.3186664729452	1692.743306713391	5.0
11.0	0.0	2.0	121.0	43.0	503.7882325549091	1644.199164485267	3.0
21.0	0.0	2.0	100.0	56.0	528.3879905324334	1721.31844637515	2.0
17.0	4.0	2.0	127.0	58.0	576.0260547209341	1779.834241281759	3.0
17.0	7.0	2.0	161.0	45.0	504.5453861062327	1434.885438284115	4.0
1.0	4.0	2.0	97.0	63.0	563.8889519061005	1441.754730091221	3.0
14.0	6.0	2.0	117.0	46.0	478.628558528321	1482.777185560592	4.0
5.0	9.0	2.0	77.0	67.0	572.2098612864521	1631.447566569789	5.0
2.0	5.0	2.0	140.0	44.0	471.2204458758916	1489.958001631826	3.0
15.0	8.0	2.0	75.0	35.0	438.6055630255398	1783.246101064402	4.0
16.0	9.0	2.0	122.0	41.0	433.1246017093762	1589.926707046248	1.0
18.0	0.0	2.0	117.0	40.0	562.4727832577836	1782.738014604163	3.0
21.0	4.0	2.0	58.0	34.0	531.4725542112357	1839.875076702325	4.0
17.0	9.0	2.0	56.0	36.0	523.0684456492572	1827.76084394479	1.0
18.0	3.0	2.0	61.0	71.0	525.3889401117315	1364.098919565361	5.0
3.0	9.0	2.0	156.0	34.0	477.2529374151838	1369.838900168115	5.0
14.0	7.0	2.0	115.0	45.0	415.5611615555902	1571.478789519081	4.0
19.0	2.0	2.0	82.0	54.0	427.2914729276894	1739.86880315768	4.0
5.0	6.0	2.0	158.0	40.0	456.8815384863132	1792.675148193901	3.0
3.0	9.0	2.0	78.0	70.0	490.7366004725605	1668.731922001529	5.0
18.0	3.0	2.0	153.0	32.0	562.5677498222534	1498.974102940984	4.0
8.0	5.0	2.0	67.0	57.0	531.3834210138117	1579.311566555607	5.0
0.0	4.0	2.0	105.0	66.0	499.9392083994715	1648.616303712173	1.0
12.0	9.0	2.0	129.0	74.0	490.18209734819	1487.629532774401	3.0
0.0	2.0	2.0	124.0	48.0	451.917106879153	1646.014490079128	2.0
11.0	6.0	2.0	54.0	63.0	514.076913719098	1816.59192482271	4.0
5.0	0.0	1.0	140.0	58.0	476.7253340809123	1822.937148134472	3.0
19.0	2.0	1.0	113.0	42.0	404.209720915659	1707.661218390283	4.0
22.0	8.0	1.0	136.0	62.0	384.5723189514851	1708.714488098466	4.0
15.0	6.0	1.0	67.0	53.0	395.6716953215815	1654.065645009567	4.0
22.0	5.0	1.0	109.0	51.0	381.5137153106493	1465.726182437314	2.0
20.0	3.0	1.0	131.0	31.0	386.5423783419811	1922.601939148341	1.0
20.0	7.0	1.0	68.0	49.0	367.647676442383	1691.631437336995	1.0
20.0	2.0	1.0	127.0	39.0	343.7048294213776	1485.913815090526	4.0
12.0	1.0	1.0	129.0	42.0	485.5747976547808	1357.263839733165	4.0
0.0	8.0	1.0	83.0	64.0	369.8486325800415	1393.510647079504	1.0
8.0	7.0	1.0	97.0	55.0	411.5692772630092	1541.298669010587	5.0
11.0	3.0	1.0	65.0	53.0	481.4547417022022	1658.345888218433	1.0
12.0	0.0	1.0	121.0	34.0	413.9524302246207	1546.031788485918	4.0
21.0	4.0	1.0	149.0	48.0	316.7280241875897	1545.147617359731	1.0
0.0	6.0	1.0	70.0	62.0	316.9035237708072	1587.393035521999	4.0
19.0	3.0	1.0	65.0	66.0	425.3825788390058	1720.21920990531	3.0
20.0	3.0	1.0	133.0	51.0	391.8065833451033	1637.417264590771	2.0
18.0	1.0	1.0	127.0	43.0	376.5279308638607	1437.658136470822	2.0
8.0	4.0	1.0	159.0	38.0	413.3569570807975	1413.279361309155	1.0
18.0	8.0	1.0	159.0	32.0	377.652804556921	1511.037514229738	3.0
13.0	5.0	1.0	78.0	60.0	371.8087855912624	1641.215960604292	3.0
18.0	6.0	1.0	130.0	29.0	357.0211392426207	1382.79953176359	2.0
5.0	2.0	1.0	74.0	52.0	295.0834054361634	1446.601260225311	4.0
18.0	2.0	1.0	156.0	46.0	407.6631390586636	1355.571069153192	5.0
19.0	9.0	1.0	117.0	30.0	371.8429190314203	1301.350980297655	3.0
13.0	1.0	1.0	133.0	33.0	393.8729277209663	1271.940977395661	5.0
0.0	3.0	1.0	62.0	32.0	312.6379719897582	1476.445670250429	1.0
10.0	6.0	1.0	100.0	30.0	375.4841727128706	1819.349601943506	1.0
22.0	5.0	1.0	139.0	56.0	315.3490821468812	1893.086853132934	2.0
0.0	9.0	1.0	116.0	29.0	344.6872155737046	1805.104275225784	1.0
1.0	9.0	1.0	62.0	33.0	344.706363213974	1693.986916261428	4.0
20.0	0.0	1.0	84.0	45.0	329.8743247613435	1700.531674258673	4.0
0.0	2.0	1.0	82.0	37.0	370.1197511618626	1558.216501577194	2.0
12.0	1.0	1.0	73.0	49.0	344.2598050479196	1478.214142942266	4.0
13.0	1.0	1.0	101.0	30.0	335.0456575201102	1629.494202231671	2.0
22.0	6.0	1.0	68.0	36.0	332.2455657255539	1550.213944238304	5.0
14.0	1.0	1.0	130.0	53.0	318.6639090799712	1828.167142588521	4.0
7.0	8.0	1.0	82.0	47.0	303.7084379059851	1567.194385127444	1.0
5.0	8.0	1.0	154.0	71.0	418.9693262580345	1589.480776868818	4.0
15.0	8.0	1.0	123.0	45.0	403.3988495001494	1486.05507760504	5.0
10.0	5.0	1.0	143.0	46.0	407.7037867587335	1464.547672868468	2.0
6.0	2.0	1.0	139.0	39.0	445.5175582229706	1620.784547437633	2.0
11.0	9.0	1.0	92.0	65.0	445.5068243605041	1562.605775122548	2.0
20.0	7.0	1.0	145.0	41.0	481.3877860693307	1748.810851548313	4.0
15.0	7.0	1.0	62.0	50.0	381.9623523948238	1749.302452328428	1.0
3.0	8.0	1.0	131.0	34.0	439.4000531369184	1814.583508994276	2.0
7.0	2.0	1.0	71.0	53.0	486.7363579663451	1837.401318249037	2.0
11.0	5.0	1.0	142.0	44.0	486.1989101611815	1747.736500650247	1.0
20.0	2.0	1.0	107.0	36.0	617.9287389822077	1580.69616468035	1.0
1.0	4.0	1.0	139.0	52.0	502.5346312585866	1657.739873000909	3.0
4.0	5.0	1.0	137.0	71.0	497.7433523259706	1568.700174272788	4.0
22.0	5.0	1.0	91.0	55.0	424.9610984667704	1640.390335719623	1.0
20.0	9.0	1.0	99.0	50.0	415.5192273844452	1664.545327813528	2.0
13.0	5.0	1.0	164.0	37.0	465.1531927583046	1756.894897246838	3.0
22.0	6.0	1.0	110.0	38.0	527.5536024640791	1630.58146654112	3.0
2.0	7.0	1.0	63.0	58.0	419.0565343356301	1460.182364071125	1.0
8.0	0.0	1.0	163.0	71.0	462.9822524942539	1764.042591448559	3.0
22.0	7.0	2.0	135.0	33.0	479.1497354851796	1528.460316946309	4.0
20.0	5.0	2.0	72.0	39.0	512.815650807982	1527.895386263039	2.0
19.0	6.0	2.0	116.0	67.0	517.5188846639215	1674.846296203228	3.0
8.0	0.0	2.0	145.0	56.0	545.8380379400734	1785.53046539359	2.0
21.0	0.0	2.0	128.0	72.0	485.0137272446542	1476.141316028189	3.0
12.0	7.0	2.0	156.0	48.0	354.8709840056486	1644.470088347382	4.0
5.0	6.0	2.0	73.0	67.0	427.6931529575101	1306.077564352465	4.0
13.0	0.0	2.0	119.0	32.0	479.5797312362935	1308.212221992494	1.0
19.0	3.0	2.0	160.0	56.0	461.2153222326513	1398.451667506845	2.0
5.0	0.0	2.0	86.0	32.0	447.8520756972567	1537.801677892902	1.0
17.0	6.0	2.0	134.0	66.0	530.1700243698683	1616.179020090295	1.0
12.0	7.0	2.0	79.0	30.0	503.6315684650711	1366.755969713166	1.0
1.0	1.0	2.0	149.0	67.0	476.077830370933	1730.772441384999	5.0
6.0	4.0	2.0	105.0	62.0	401.1324300590537	1824.40383809186	5.0
13.0	6.0	2.0	101.0	49.0	470.477906692206	1687.393241628589	5.0
12.0	0.0	2.0	65.0	62.0	440.7603632292169	1971.010533270731	2.0
1.0	0.0	2.0	103.0	37.0	531.1910444672247	1717.70581412221	3.0
17.0	4.0	2.0	81.0	47.0	546.8615993244936	1373.904555056462	1.0
6.0	4.0	2.0	95.0	47.0	526.6434381870187	1325.229395267966	2.0
21.0	7.0	2.0	110.0	59.0	533.7346937145369	1515.29255383053	2.0
12.0	4.0	2.0	71.0	38.0	610.6812908327876	1653.969941287695	2.0
9.0	6.0	2.0	98.0	49.0	664.6553257445943	1605.161890867931	1.0
6.0	9.0	2.0	155.0	31.0	651.1714067781052	1567.704630557525	4.0
10.0	5.0	2.0	156.0	63.0	517.557649768328	1452.243144180861	5.0
6.0	3.0	2.0	91.0	36.0	490.0262845464383	1620.710780634481	5.0
17.0	7.0	2.0	163.0	56.0	480.7731600195687	1724.017336084936	3.0
1.0	7.0	2.0	81.0	50.0	614.7444426744413	1766.409963678857	1.0
0.0	9.0	2.0	104.0	29.0	587.966993391178	1757.493123730952	3.0
21.0	2.0	2.0	82.0	48.0	631.9716746948422	1483.117118404528	4.0
0.0	8.0	2.0	161.0	39.0	584.9298579095699	1631.607884217712	3.0
21.0	2.0	2.0	115.0	70.0	578.2158577673432	1680.865582240921	2.0
6.0	9.0	2.0	122.0	29.0	591.4122396368434	1495.826326228348	1.0
17.0	8.0	2.0	151.0	60.0	522.6391160214213	1584.95375211001	1.0
6.0	6.0	2.0	138.0	33.0	543.1881228963576	1517.386979454477	2.0
7.0	8.0	2.0	123.0	36.0	485.5446315083912	1792.669401501463	4.0
14.0	1.0	2.0	126.0	53.0	486.5106943125386	1670.883150685944	5.0
18.0	8.0	2.0	130.0	65.0	538.2804596649108	1515.45932192507	5.0
19.0	4.0	2.0	83.0	57.0	527.1806861734358	1604.273844162201	1.0
16.0	4.0	2.0	145.0	55.0	369.4998221378669	1669.510581893646	5.0
21.0	5.0	2.0	119.0	36.0	370.9071890294611	1912.902989254341	5.0
18.0	8.0	2.0	161.0	64.0	383.6328485686759	1411.502481462627	4.0
2.0	2.0	2.0	68.0	31.0	475.885429800184	1660.381313150317	4.0
19.0	0.0	2.0	92.0	32.0	448.9452174995577	1516.307478748423	3.0
3.0	6.0	2.0	69.0	48.0	439.2456607471116	1793.167469285083	2.0
1.0	8.0	2.0	145.0	71.0	436.9885934291889	1611.231406200719	4.0
0.0	8.0	2.0	95.0	53.0	450.7829731439759	1420.434473019697	5.0
12.0	7.0	2.0	57.0	37.0	376.6792973370545	1336.344506115913	5.0
19.0	4.0	2.0	128.0	54.0	422.7543170776949	1492.783007285005	3.0
12.0	7.0	2.0	84.0	38.0	522.3576348960453	1752.005415386204	1.0
6.0	7.0	2.0	157.0	52.0	445.5247761816465	1523.620191499381	3.0
17.0	6.0	2.0	93.0	29.0	579.8644103019984	1499.938916192812	4.0
14.0	3.0	2.0	140.0	65.0	467.0514404456622	1439.35657447499	4.0
5.0	5.0	2.0	115.0	54.0	474.348057931866	1424.792134331081	5.0
22.0	1.0	2.0	78.0	71.0	383.033635029222	1534.648550677212	1.0
10.0	4.0	2.0	115.0	64.0	419.0873213980365	1410.735963620953	5.0
11.0	5.0	2.0	125.0	41.0	434.594281767625	1327.803074409229	2.0
22.0	0.0	2.0	93.0	41.0	442.2401983916904	1103.09190271549	4.0
15.0	7.0	2.0	62.0	33.0	356.0810307295935	1183.330994276928	5.0
14.0	8.0	2.0	154.0	55.0	359.8838920203591	1252.885315898205	3.0
12.0	2.0	2.0	154.0	59.0	417.8770733097674	1367.96746809698	5.0
9.0	8.0	1.0	66.0	41.0	402.0163536571288	1561.242647391886	2.0
16.0	6.0	1.0	153.0	48.0	418.0614292847359	1630.044171310871	3.0
7.0	9.0	1.0	79.0	48.0	307.383046405335	1428.023391455112	1.0
10.0	0.0	1.0	81.0	42.0	377.582216981019	1790.109375444698	2.0
7.0	0.0	1.0	153.0	44.0	394.4989762971659	1563.963254724663	5.0
7.0	2.0	1.0	73.0	60.0	437.7513396977886	1469.323706473394	2.0
5.0	9.0	1.0	135.0	45.0	386.3566066222091	1446.489224349547	2.0
20.0	5.0	1.0	81.0	31.0	441.097156797147	1490.891872933764	1.0
14.0	4.0	1.0	84.0	65.0	321.3174331452181	1458.036217536309	2.0
16.0	8.0	1.0	67.0	45.0	329.8021711006913	1568.156827646684	1.0
10.0	4.0	1.0	90.0	38.0	340.1903426031614	1614.719306342025	2.0
22.0	0.0	1.0	164.0	60.0	374.544367642357	1717.262408060454	1.0
18.0	2.0	1.0	159.0	35.0	311.5650547921139	1909.367117361511	3.0
11.0	6.0	1.0	142.0	42.0	346.4103056896986	1942.835792995236	3.0
19.0	3.0	1.0	147.0	41.0	378.0701173445773	2091.021912389777	3.0
1.0	8.0	1.0	144.0	29.0	363.2464590537958	1863.484019954042	1.0
4.0	3.0	1.0	107.0	63.0	289.0358468907467	1837.294929030611	5.0
1.0	3.0	1.0	59.0	54.0	257.5417775234681	-570.4683543463735	1.0
5.0	8.0	1.0	74.0	52.0	318.6622833436616	1786.664683676692	4.0
7.0	4.0	1.0	138.0	31.0	349.674708267297	1622.180345403006	1.0
10.0	1.0	1.0	95.0	38.0	336.9795079495377	1698.785367098928	3.0
7.0	6.0	1.0	129.0	43.0	387.8846326608552	1509.091595217491	3.0
7.0	7.0	1.0	160.0	61.0	478.6464181499081	1814.732187058812	2.0
8.0	0.0	1.0	163.0	37.0	490.4352717066716	1344.739560175341	4.0
10.0	7.0	1.0	129.0	57.0	407.3561644680521	1668.041114758781	4.0
9.0	9.0	1.0	88.0	55.0	448.1099950217726	1542.240233656765	1.0
5.0	5.0	1.0	137.0	54.0	413.1082145773231	1459.703253454918	5.0
2.0	2.0	1.0	166.0	56.0	407.2091353371726	1274.930828249579	3.0
1.0	4.0	1.0	87.0	69.0	316.7952633337993	1431.335422489052	3.0
17.0	4.0	1.0	104.0	47.0	377.3008172647265	1764.496735386706	4.0
4.0	5.0	1.0	101.0	71.0	390.9247277647741	1946.663638272693	1.0
21.0	3.0	1.0	142.0	51.0	336.3707272081287	1746.287309012268	2.0
14.0	9.0	1.0	84.0	66.0	378.0757605112091	1275.127801892628	2.0
18.0	4.0	1.0	115.0	63.0	308.8551666933976	1537.583184513163	4.0
11.0	1.0	1.0	121.0	48.0	345.4791615094489	1411.26249756787	4.0
12.0	5.0	1.0	109.0	53.0	437.5379380333105	1340.227834411886	4.0
21.0	6.0	1.0	59.0	48.0	448.2958993293728	1584.143333033011	3.0
16.0	1.0	1.0	136.0	46.0	463.0397789918352	1499.613685457722	4.0
11.0	1.0	1.0	87.0	69.0	426.2727469112782	1467.674933282697	2.0
9.0	3.0	1.0	77.0	41.0	443.3024073332096	1560.705203315448	1.0
1.0	7.0	1.0	86.0	51.0	353.2692234028768	1558.211096300858	2.0
18.0	2.0	1.0	93.0	45.0	369.3609708295557	1603.264523517212	2.0
18.0	9.0	1.0	110.0	71.0	402.391136580949	1552.961763684358	2.0
17.0	2.0	1.0	135.0	65.0	379.1436045205222	1443.72519526894	2.0
20.0	0.0	1.0	163.0	66.0	361.9192488766541	1451.379849802068	1.0
1.0	5.0	1.0	167.0	41.0	304.8374841506962	1613.311018538954	2.0
2.0	8.0	1.0	87.0	42.0	394.3239976189145	1722.0617671813	4.0
2.0	0.0	1.0	105.0	28.0	365.9009394597483	1921.163138651637	4.0
17.0	3.0	1.0	88.0	55.0	356.9412157874383	1916.458265386576	3.0
4.0	9.0	1.0	102.0	46.0	406.4428999424348	1677.412040552347	1.0
1.0	1.0	1.0	114.0	30.0	438.8722864656689	1611.781613632777	5.0
10.0	4.0	1.0	103.0	47.0	445.2477035955985	1462.468875004823	2.0
7.0	4.0	1.0	118.0	36.0	432.4300145519133	1495.969746695767	4.0
21.0	3.0	1.0	159.0	58.0	446.1126062014543	1619.333452400666	3.0
3.0	5.0	1.0	90.0	65.0	485.2623050411793	1581.960551279072	4.0
0.0	7.0	1.0	149.0	28.0	423.7422397282829	1677.625709232909	1.0
16.0	8.0	2.0	146.0	47.0	536.0487217359495	1612.474413738787	4.0
19.0	9.0	2.0	93.0	57.0	514.7457059382026	1725.275179869986	3.0
5.0	8.0	2.0	82.0	37.0	554.4458235399169	1697.255321507821	5.0
11.0	4.0	2.0	140.0	59.0	468.2502918497943	1906.278730691267	2.0
3.0	5.0	2.0	83.0	70.0	475.9647198963342	1925.824787709515	5.0
15.0	6.0	2.0	96.0	68.0	570.8890479016183	1578.74902448124	4.0
2.0	7.0	2.0	104.0	50.0	459.2234300890413	1693.981670565142	2.0
12.0	7.0	2.0	136.0	28.0	459.1017999684237	1520.912559586595	3.0
18.0	0.0	2.0	141.0	59.0	506.3408466516911	1385.272564177723	5.0
1.0	3.0	2.0	112.0	40.0	404.1540135969315	1203.284041077033	3.0
18.0	4.0	2.0	141.0	58.0	478.1823188525163	1241.913426749634	5.0
10.0	9.0	2.0	113.0	54.0	395.9926085437235	1035.516716633794	3.0
3.0	3.0	2.0	107.0	50.0	416.2628196534974	1451.199282744164	1.0
2.0	2.0	2.0	102.0	56.0	400.0990061514079	1494.607621671905	2.0
17.0	2.0	2.0	112.0	59.0	465.745221887835	1474.11703619223	5.0
4.0	1.0	2.0	78.0	69.0	421.8406917881	1384.957391518395	3.0
23.0	5.0	2.0	66.0	28.0	372.3861595905049	1474.740107257244	1.0
13.0	2.0	2.0	112.0	71.0	483.5239972723861	1317.968064732141	4.0
11.0	4.0	2.0	131.0	62.0	411.4642413663784	1626.572245594375	4.0
1.0	6.0	2.0	139.0	46.0	447.7117786103317	1895.241703985217	5.0
11.0	2.0	2.0	117.0	34.0	473.1736680126179	1736.656103918521	3.0
15.0	5.0	2.0	93.0	47.0	416.4182581782834	1216.47767409664	4.0
21.0	5.0	2.0	106.0	28.0	460.429149015569	1335.340020411117	5.0
15.0	1.0	2.0	74.0	73.0	518.8423980999015	1406.178441339395	1.0
21.0	1.0	2.0	88.0	48.0	445.7619466472768	1254.338183615131	4.0
9.0	1.0	2.0	160.0	65.0	562.8898121491076	1214.40862248274	5.0
10.0	2.0	2.0	82.0	52.0	566.2503737384957	1042.932038691123	1.0
17.0	5.0	2.0	74.0	56.0	582.473667857075	1324.878537097052	5.0
15.0	1.0	2.0	134.0	53.0	479.6322179882287	1265.23985263456	2.0
4.0	5.0	2.0	128.0	56.0	420.705856345944	1245.600705200231	4.0
7.0	7.0	2.0	145.0	66.0	606.2789072737661	1352.056247346852	1.0
14.0	8.0	2.0	68.0	66.0	591.4573600747568	1164.726027218042	3.0
1.0	1.0	2.0	100.0	57.0	372.2155591547772	1599.282595127384	2.0
0.0	7.0	2.0	94.0	62.0	445.2580257782049	1353.657461631711	2.0
16.0	4.0	2.0	163.0	38.0	465.0883164730446	1336.867899334448	3.0
15.0	8.0	2.0	62.0	39.0	400.4320957355691	1452.634501347894	4.0
9.0	9.0	2.0	113.0	52.0	357.8987266539252	1615.243662335217	2.0
2.0	1.0	2.0	100.0	66.0	360.7178772585629	1744.962247475117	4.0
11.0	4.0	2.0	122.0	68.0	417.9756804763812	1271.566257027563	5.0
14.0	0.0	2.0	151.0	33.0	460.248468635546	1259.438958928761	5.0
19.0	4.0	2.0	100.0	66.0	419.5019669100988	1528.609948769072	3.0
2.0	6.0	2.0	61.0	49.0	413.1672399765251	1427.35034417023	4.0
8.0	0.0	2.0	111.0	33.0	440.8694788603615	1390.566959332401	3.0
21.0	3.0	2.0	102.0	69.0	399.6456252394078	1506.058596836132	5.0
0.0	1.0	2.0	71.0	65.0	491.3952382878237	1718.620390411613	3.0
16.0	3.0	2.0	104.0	65.0	529.4343717222717	1601.679281426273	2.0
20.0	9.0	2.0	83.0	31.0	415.0475090085617	1840.097309767677	2.0
0.0	8.0	2.0	82.0	63.0	446.7670985877064	1645.273551053121	4.0
15.0	7.0	2.0	138.0	34.0	372.0561512307474	1080.746236436221	5.0
4.0	5.0	2.0	63.0	70.0	365.145048459296	1087.905209516369	5.0
22.0	7.0	2.0	127.0	52.0	415.390338662757	1454.071892106103	5.0
2.0	9.0	2.0	67.0	36.0	392.4681051189722	1499.431644154033	2.0
18.0	0.0	2.0	113.0	45.0	400.4738502109743	1418.000658806538	3.0
12.0	2.0	2.0	164.0	37.0	445.0307336693849	1767.811359382302	4.0
6.0	8.0	2.0	80.0	64.0	413.3069143726805	1816.213608255416	4.0
10.0	5.0	2.0	122.0	34.0	461.7553941938151	1610.632680271142	4.0
1.0	4.0	2.0	126.0	47.0	400.0014459563515	1260.944541155488	4.0
14.0	7.0	2.0	144.0	57.0	437.5409570475077	1141.879604973154	5.0
8.0	5.0	1.0	147.0	56.0	344.1912989030397	1134.857038573092	3.0
7.0	5.0	1.0	156.0	57.0	313.3487354173953	1105.759841119554	1.0
21.0	4.0	1.0	118.0	73.0	333.1965329735212	1182.076853816584	1.0
22.0	9.0	1.0	88.0	31.0	335.6483393971147	1366.633280101055	4.0
8.0	3.0	1.0	65.0	48.0	304.3276601581119	1240.037530652007	3.0
5.0	6.0	1.0	104.0	43.0	349.760854454959	1323.828068717853	2.0
9.0	7.0	1.0	78.0	36.0	387.6560564891875	1350.810385725629	4.0
19.0	8.0	1.0	66.0	46.0	331.549731795374	1225.960001596634	3.0
14.0	2.0	1.0	122.0	71.0	330.87757009761	961.2273433581563	4.0
22.0	0.0	1.0	60.0	41.0	312.8422158189255	1132.779363477212	2.0
22.0	1.0	1.0	130.0	33.0	404.412988306875	1157.356472891305	2.0
17.0	3.0	1.0	77.0	51.0	360.1294847190683	1346.063259546739	5.0
2.0	4.0	1.0	85.0	61.0	332.6712753570653	1407.565946791351	2.0
9.0	2.0	1.0	119.0	64.0	302.5573862852508	1141.787599872877	1.0
2.0	0.0	1.0	123.0	46.0	315.5887132867138	1134.037350536863	2.0
7.0	4.0	1.0	133.0	42.0	319.1527838165665	1103.398362727312	5.0
4.0	1.0	1.0	98.0	37.0	298.2721757296234	1043.417455507612	1.0
2.0	9.0	1.0	87.0	60.0	358.4491235613766	1009.969737694408	1.0
16.0	7.0	1.0	162.0	64.0	255.2515899894011	1121.522208386875	1.0
7.0	1.0	1.0	124.0	53.0	367.6348197534768	1183.905624055428	2.0
2.0	6.0	1.0	55.0	50.0	290.8342073709039	1221.213579135034	3.0
5.0	4.0	1.0	86.0	29.0	327.1006389023643	1225.728979488617	3.0
10.0	7.0	1.0	85.0	50.0	298.8496517509176	1019.26861127181	5.0
0.0	4.0	1.0	128.0	56.0	311.2358727373234	1110.652036299091	3.0
2.0	5.0	1.0	106.0	47.0	325.5767572398788	1185.711779574668	3.0
7.0	1.0	1.0	134.0	55.0	440.1045495311827	970.396418847476	1.0
7.0	6.0	1.0	118.0	59.0	462.7235854528467	1064.941733852236	5.0
17.0	9.0	1.0	126.0	31.0	469.6548029933342	967.6707718163524	1.0
15.0	1.0	1.0	156.0	64.0	448.8016173649534	1037.827676122664	1.0
10.0	2.0	1.0	131.0	44.0	377.5770639156365	1163.199737389498	1.0
15.0	7.0	1.0	157.0	64.0	381.2948355271286	1084.36468899874	3.0
13.0	6.0	1.0	78.0	39.0	350.4420949334757	1246.305202278829	2.0
6.0	8.0	1.0	154.0	48.0	353.8151381571996	1020.696311606862	5.0
1.0	4.0	1.0	60.0	29.0	394.5927355031039	1024.02985837454	2.0
16.0	5.0	1.0	85.0	48.0	342.5674471033918	1072.931306564977	1.0
3.0	6.0	1.0	108.0	32.0	364.4377889370804	1031.05676684371	3.0
13.0	1.0	1.0	84.0	64.0	410.0186611390488	1051.497197754306	2.0
18.0	1.0	1.0	79.0	63.0	395.6459589821588	1008.142480509247	5.0
14.0	8.0	1.0	74.0	66.0	334.2155036584838	930.9654402369429	4.0
16.0	0.0	1.0	144.0	30.0	506.5898572072558	948.9699837397106	5.0
9.0	1.0	1.0	66.0	41.0	499.9017546121058	1071.577431387919	1.0
22.0	4.0	1.0	164.0	29.0	549.0458044581617	1228.376515264522	1.0
18.0	0.0	1.0	64.0	42.0	443.0976256367802	1251.882705866296	2.0
10.0	0.0	1.0	74.0	46.0	498.7392216522961	1167.023731302845	3.0
7.0	5.0	1.0	59.0	31.0	476.8252354196386	1217.800196992643	3.0
18.0	9.0	1.0	81.0	64.0	454.5915125352299	1220.102671892666	3.0
8.0	1.0	1.0	80.0	64.0	448.5465234780573	1214.375974030648	4.0
17.0	2.0	1.0	141.0	38.0	426.0406028272162	1370.605078235379	4.0
10.0	6.0	1.0	120.0	43.0	443.1339070975852	1406.120958133226	1.0
20.0	9.0	1.0	146.0	40.0	383.661267940823	1357.533134394593	4.0
0.0	4.0	1.0	60.0	42.0	475.3317213108448	1198.933305540898	2.0
16.0	4.0	1.0	76.0	34.0	286.6123917275248	1165.99096161354	1.0
5.0	0.0	1.0	105.0	37.0	351.8550644040886	1084.617326988954	1.0
20.0	6.0	1.0	82.0	36.0	357.0228945648579	1166.415459031536	2.0
19.0	2.0	1.0	133.0	38.0	372.3324605852887	1253.22801268342	3.0
12.0	0.0	1.0	56.0	30.0	346.4448667596834	1104.403336849295	1.0
1.0	3.0	1.0	119.0	46.0	436.0893332944134	1305.650223931164	2.0
15.0	8.0	1.0	157.0	58.0	458.8276476122563	1294.390096137723	2.0
18.0	7.0	2.0	69.0	70.0	532.8645308301514	1393.264803158408	5.0
3.0	3.0	2.0	122.0	35.0	531.5189168428305	1245.545917791528	5.0
0.0	6.0	2.0	63.0	61.0	503.8797420159453	1225.739991475328	3.0
10.0	5.0	2.0	64.0	57.0	468.7321611273486	1167.546914599758	5.0
18.0	1.0	2.0	160.0	48.0	364.8941334921867	1027.337029715525	5.0
1.0	4.0	2.0	99.0	60.0	409.0383269267121	1361.075739696072	2.0
4.0	9.0	2.0	98.0	36.0	442.8251074465388	1394.247314915739	2.0
17.0	0.0	2.0	112.0	51.0	451.2626119172884	1432.921119096697	4.0
8.0	0.0	2.0	94.0	51.0	416.6984789506411	1670.971215309791	5.0
17.0	3.0	2.0	105.0	28.0	444.2704109252451	1475.055228092909	2.0
17.0	7.0	2.0	109.0	41.0	467.9283026397376	1262.587001586869	3.0
16.0	9.0	2.0	121.0	43.0	419.8154646009661	1498.371853474514	5.0
7.0	3.0	2.0	57.0	38.0	442.9110194984048	1586.703940349142	2.0
2.0	2.0	2.0	154.0	64.0	362.9831072304682	1294.774027553411	4.0
10.0	4.0	2.0	107.0	56.0	434.0063028697504	1218.610202569216	4.0
9.0	9.0	2.0	79.0	31.0	419.596909508263	1158.596464967657	5.0
3.0	0.0	2.0	97.0	49.0	424.6416349651836	1077.457872925447	4.0
21.0	9.0	2.0	138.0	29.0	534.0841427540925	1272.111755770816	2.0
18.0	2.0	2.0	140.0	49.0	570.2316214105139	1245.755479529894	5.0
17.0	1.0	2.0	94.0	42.0	677.0797840873784	1367.571917209011	2.0
13.0	9.0	2.0	158.0	42.0	476.1598615694891	1329.53474265316	1.0
10.0	1.0	2.0	92.0	72.0	423.1829055819234	1463.762404232745	5.0
8.0	6.0	2.0	131.0	61.0	570.5475359331729	1490.551680569443	2.0
19.0	6.0	2.0	56.0	49.0	409.6539647632003	1471.077799648952	4.0
11.0	1.0	2.0	132.0	42.0	489.9251523145665	1262.906635499641	4.0
22.0	1.0	2.0	153.0	36.0	475.5413982369494	1220.68132960958	5.0
19.0	0.0	2.0	145.0	30.0	517.6307596881356	1201.856934520323	4.0
8.0	3.0	2.0	123.0	31.0	498.3671269696067	1518.013384961335	4.0
2.0	8.0	2.0	127.0	38.0	640.1845830075937	966.5050411113551	4.0
5.0	2.0	2.0	109.0	41.0	559.2747937149214	1268.314594799851	4.0
2.0	5.0	2.0	137.0	27.0	620.4368359414887	1026.101269835439	4.0
0.0	0.0	2.0	81.0	63.0	439.1386227507915	1021.02940680334	4.0
16.0	1.0	2.0	118.0	61.0	399.0985095403267	1079.961579300089	5.0
2.0	0.0	2.0	137.0	34.0	514.3386004870586	1272.29810777938	3.0
21.0	6.0	2.0	102.0	53.0	497.8293764316674	1249.788165163573	3.0
8.0	4.0	2.0	106.0	46.0	459.1001540672134	1389.373826823872	3.0
18.0	2.0	2.0	164.0	40.0	519.9132263007186	1374.999108715993	2.0
10.0	6.0	2.0	131.0	38.0	522.7538984893062	1508.108150914012	4.0
0.0	8.0	2.0	107.0	38.0	529.1382128396416	1302.373642468393	4.0
3.0	0.0	2.0	91.0	58.0	419.2851586439691	1170.445161182457	2.0
15.0	1.0	2.0	65.0	32.0	366.4052750237954	1064.739932195926	1.0
3.0	5.0	2.0	103.0	30.0	476.5669695456612	1152.439592354515	4.0
18.0	2.0	2.0	137.0	37.0	445.1393324620178	1090.520324153137	5.0
2.0	2.0	2.0	109.0	54.0	577.1741397848749	1216.709380348687	2.0
5.0	5.0	2.0	107.0	51.0	490.2911650665766	1176.74037384701	2.0
12.0	9.0	2.0	156.0	32.0	548.8148250718257	1273.648520591852	5.0
8.0	5.0	2.0	158.0	61.0	385.9287464574305	994.6965483492544	5.0
16.0	4.0	2.0	100.0	34.0	423.4508282894088	1068.141517144039	2.0
15.0	8.0	2.0	93.0	50.0	440.3044064686881	1119.158270641888	3.0
18.0	5.0	2.0	115.0	73.0	424.9532028545957	1045.889218585284	5.0
23.0	0.0	2.0	101.0	56.0	400.6820218463523	1019.287932663297	5.0
6.0	9.0	2.0	78.0	49.0	405.6730338780293	1186.305911532218	3.0
10.0	2.0	2.0	144.0	53.0	371.5893575423399	1311.060162477469	2.0
4.0	9.0	2.0	63.0	63.0	357.0109250759547	1076.660397144288	3.0
22.0	1.0	2.0	134.0	34.0	363.8383336592838	999.6913348144056	3.0
19.0	7.0	2.0	84.0	66.0	371.7444187008008	1108.87572389244	4.0
17.0	2.0	2.0	84.0	42.0	450.157257195372	1009.301219170065	1.0
16.0	5.0	1.0	65.0	50.0	439.6980669877262	1023.967486181073	4.0
11.0	5.0	1.0	149.0	28.0	544.2098746678143	1000.529283489785	2.0
12.0	6.0	1.0	107.0	30.0	517.8515483103895	1110.602082719078	5.0
4.0	3.0	1.0	103.0	70.0	481.0948748205208	1244.62201037121	3.0
8.0	6.0	1.0	165.0	60.0	366.7826027353326	1083.39889455717	4.0
4.0	7.0	1.0	125.0	40.0	451.9209031702177	1068.426607893329	3.0
20.0	9.0	1.0	134.0	29.0	397.2332360573858	1074.137894888148	3.0
21.0	3.0	1.0	86.0	52.0	423.8049113163444	1136.340962897491	2.0
12.0	7.0	1.0	153.0	50.0	381.1775460037807	1111.493776196263	1.0
7.0	8.0	1.0	112.0	58.0	425.9745060991492	1249.54046378504	5.0
7.0	7.0	1.0	91.0	39.0	468.6408172846998	1079.547713311641	3.0
7.0	1.0	1.0	54.0	62.0	389.1669287730712	1120.635362554089	1.0
8.0	9.0	1.0	85.0	67.0	395.6265418314058	1136.087726491102	4.0
17.0	8.0	1.0	77.0	54.0	407.591227204289	1048.89270228736	4.0
13.0	7.0	1.0	62.0	37.0	379.2954723303108	1100.021469461869	4.0
17.0	6.0	1.0	129.0	65.0	361.2555712814523	1130.423124883284	5.0
8.0	3.0	1.0	104.0	30.0	388.7561271007415	1241.35859235933	4.0
9.0	9.0	1.0	115.0	66.0	378.6651138197265	1182.495232197517	2.0
9.0	2.0	1.0	91.0	42.0	438.6631467702528	1081.407738858976	2.0
20.0	4.0	1.0	88.0	53.0	364.5561892623336	1252.198338631511	4.0
1.0	0.0	1.0	123.0	40.0	386.8072419699333	1157.081349571088	4.0
4.0	0.0	1.0	145.0	65.0	450.5786422086271	1342.600678658465	5.0
7.0	4.0	1.0	94.0	53.0	511.8917092545636	1349.587348927232	1.0
3.0	6.0	1.0	126.0	68.0	352.8146217556108	1405.299792124094	2.0
7.0	4.0	1.0	106.0	69.0	314.8586058212487	1232.718623515691	3.0
21.0	4.0	1.0	154.0	35.0	435.7108128648395	1132.979890396316	3.0
7.0	0.0	1.0	161.0	68.0	344.3179076550952	1160.639095007016	4.0
15.0	0.0	1.0	68.0	53.0	342.5219000607992	1089.794331673953	3.0
7.0	7.0	1.0	152.0	65.0	395.3265238217908	1180.740514890983	2.0
2.0	3.0	1.0	162.0	62.0	377.9572535301206	1172.060966668987	3.0
6.0	7.0	1.0	103.0	68.0	373.5545646082275	1037.029746599727	3.0
12.0	5.0	1.0	122.0	40.0	369.3866063239432	1120.455911687609	4.0
16.0	9.0	1.0	61.0	49.0	413.390812318608	1442.511754755149	4.0
13.0	1.0	1.0	85.0	71.0	452.3918811497671	1251.114353582188	5.0
0.0	9.0	1.0	116.0	46.0	411.2039762370161	1296.505270283968	5.0
7.0	9.0	1.0	70.0	59.0	360.8122885395189	1190.06585311222	1.0
3.0	8.0	1.0	70.0	47.0	339.4973729836662	1376.290694243878	4.0
21.0	0.0	1.0	125.0	68.0	459.6800450189491	1343.154779043555	1.0
8.0	8.0	1.0	83.0	33.0	454.8988190480159	1319.447487404901	1.0
1.0	3.0	1.0	93.0	47.0	378.1318397242211	1219.792013398421	5.0
17.0	9.0	1.0	73.0	62.0	471.5232201021105	1488.374822262315	1.0
8.0	7.0	1.0	114.0	52.0	473.2453833423189	1534.066439818667	4.0
13.0	2.0	1.0	164.0	45.0	588.6041358240523	1029.502331974584	2.0
11.0	0.0	1.0	145.0	54.0	565.3121623844921	1109.467254777502	3.0
16.0	4.0	1.0	117.0	34.0	486.4854383971713	1360.319758549445	1.0
17.0	4.0	1.0	167.0	69.0	388.345736487931	1511.524371686226	1.0
8.0	4.0	1.0	113.0	41.0	404.3378683079574	1308.855180599995	3.0
3.0	6.0	1.0	77.0	43.0	354.7121596512015	1250.691709162122	3.0
5.0	0.0	1.0	121.0	63.0	400.5920664764539	1326.288647371443	3.0
4.0	3.0	1.0	109.0	33.0	388.2910859085783	1441.551065218877	1.0
3.0	3.0	1.0	76.0	55.0	446.3149580882917	1582.406664223695	2.0
14.0	2.0	1.0	118.0	44.0	420.7199849604548	1406.547475939421	1.0
5.0	0.0	1.0	171.0	69.0	498.897499920541	1274.514991516035	5.0
0.0	8.0	1.0	116.0	39.0	295.3624439008169	1094.249317786645	5.0
13.0	6.0	1.0	158.0	71.0	410.2142732358471	1318.859357839189	2.0
22.0	8.0	1.0	112.0	68.0	340.097056696816	1374.988333582059	2.0
19.0	5.0	1.0	144.0	57.0	405.4380707232679	1311.307350142343	3.0
4.0	8.0	2.0	129.0	42.0	389.8419790333354	1556.792947145283	4.0
3.0	4.0	2.0	126.0	69.0	367.9310037574904	1507.859825362653	1.0
12.0	6.0	2.0	109.0	50.0	446.0206041480981	1214.282960926828	1.0
12.0	2.0	2.0	117.0	29.0	473.0772452270035	1417.053260749785	4.0
22.0	5.0	2.0	99.0	38.0	478.6312747533219	1257.195735649042	3.0
4.0	6.0	2.0	146.0	44.0	409.025875483062	1380.83454913752	3.0
11.0	4.0	2.0	74.0	49.0	447.122553878646	1230.650560970665	5.0
19.0	4.0	2.0	97.0	53.0	456.1634121034479	1469.441589683963	3.0
18.0	7.0	2.0	115.0	44.0	511.1658486849515	1268.196865530958	3.0
3.0	0.0	2.0	142.0	50.0	465.7885027239352	1424.025418019152	1.0
20.0	2.0	2.0	56.0	56.0	435.0112014101249	1182.633087777464	4.0
20.0	3.0	2.0	109.0	30.0	416.5561120432954	1106.319312150078	4.0
0.0	6.0	2.0	87.0	30.0	463.2026153904636	1183.219465540134	3.0
20.0	8.0	2.0	80.0	40.0	451.2835720437056	1076.464799741846	4.0
2.0	6.0	2.0	62.0	34.0	421.002231304763	1516.189415838397	4.0
11.0	6.0	2.0	69.0	70.0	419.7634408316003	1515.922439445374	2.0
19.0	5.0	2.0	64.0	40.0	383.3878791924424	1589.609018491516	1.0
15.0	9.0	2.0	171.0	64.0	480.9862679683325	1697.915800172761	2.0
6.0	7.0	2.0	110.0	53.0	415.1942982012179	1310.592765542622	2.0
16.0	2.0	2.0	124.0	32.0	441.460488251341	1415.697245003081	4.0
10.0	9.0	2.0	155.0	62.0	500.5212795810752	1463.980315046947	3.0
1.0	6.0	2.0	114.0	63.0	448.4945885556126	1584.311890026039	2.0
4.0	4.0	2.0	105.0	30.0	321.3471920134085	1276.858135234963	3.0
1.0	9.0	2.0	100.0	44.0	426.0983009787996	1013.245394553219	4.0
22.0	3.0	2.0	150.0	43.0	405.1029397925911	1066.02827980709	5.0
8.0	7.0	2.0	102.0	32.0	438.7522902838994	1162.933174494508	5.0
4.0	9.0	2.0	115.0	33.0	361.4249249310806	1293.503880010824	5.0
11.0	9.0	2.0	71.0	62.0	412.1801526843054	1363.798351223102	5.0
14.0	8.0	2.0	91.0	57.0	466.9320011331449	1529.566889493288	4.0
13.0	6.0	2.0	114.0	32.0	424.7875773082546	1407.210535448121	5.0
6.0	5.0	2.0	115.0	51.0	425.4147753174819	1527.016000224781	2.0
19.0	1.0	2.0	129.0	56.0	376.0401632546382	1422.951005621055	1.0
8.0	9.0	2.0	113.0	48.0	421.9277412897509	1284.948505893207	3.0
14.0	7.0	2.0	103.0	47.0	466.9869426245196	1321.556973889159	4.0
14.0	7.0	2.0	109.0	50.0	386.8146563301117	1162.268629657862	4.0
2.0	2.0	2.0	170.0	37.0	395.2952827101065	1107.183378025701	4.0
8.0	4.0	2.0	104.0	51.0	382.4509123745759	1571.778149682081	5.0
1.0	0.0	2.0	76.0	37.0	439.8155707689996	1005.92528195999	4.0
19.0	3.0	2.0	76.0	55.0	410.0488127648375	1147.190770503631	3.0
15.0	9.0	2.0	154.0	64.0	483.1732282313687	1088.737570447405	1.0
11.0	1.0	2.0	112.0	39.0	401.8897741122767	1182.755911361404	5.0
22.0	6.0	2.0	76.0	56.0	487.769364228389	1227.36998205106	1.0
9.0	4.0	2.0	111.0	70.0	381.5546507831519	1228.279684398573	2.0
18.0	9.0	2.0	77.0	48.0	461.571079886811	1144.251375261796	1.0
22.0	0.0	2.0	126.0	55.0	430.2848276852333	1358.88626447116	1.0
3.0	7.0	2.0	81.0	65.0	464.5362865518158	1465.762549424213	5.0
4.0	9.0	2.0	129.0	34.0	517.5832001854226	1300.659794448524	2.0
16.0	1.0	2.0	136.0	70.0	446.6354229511747	1313.798996377439	3.0
19.0	3.0	2.0	85.0	52.0	448.3131240351668	1114.03324914565	4.0
17.0	9.0	2.0	151.0	54.0	410.705335072451	1016.685245925443	5.0
13.0	8.0	2.0	118.0	66.0	323.138445596026	1039.220647333178	4.0
6.0	4.0	2.0	97.0	53.0	412.4078910722083	1164.536496246949	5.0
7.0	8.0	2.0	160.0	64.0	394.7300506617393	1186.04877030466	3.0
18.0	0.0	2.0	122.0	70.0	340.1069105541322	1443.415539403657	1.0
1.0	5.0	2.0	132.0	55.0	367.5960826621721	1258.957568436492	3.0
12.0	1.0	2.0	56.0	42.0	395.604905315842	1067.496249305039	4.0
0.0	5.0	2.0	120.0	58.0	354.767115723831	1206.720424750614	4.0
13.0	9.0	2.0	110.0	58.0	382.1858597108064	1088.907337051214	1.0
20.0	1.0	1.0	119.0	30.0	376.8616336657266	1096.995770336745	3.0
7.0	6.0	1.0	131.0	50.0	431.2928609470617	1025.714327977332	3.0
8.0	4.0	1.0	111.0	39.0	444.7079443178538	1098.78328849173	1.0
1.0	6.0	1.0	81.0	62.0	454.1160685075559	1158.190549665142	1.0
14.0	9.0	1.0	149.0	72.0	467.753343112327	1279.357723100689	3.0
19.0	7.0	1.0	136.0	45.0	464.2905486389124	1183.444992623085	1.0
10.0	3.0	1.0	90.0	65.0	470.896283583731	1141.895046511239	5.0
15.0	9.0	1.0	103.0	59.0	465.5134733139853	1089.820781878375	3.0
9.0	4.0	1.0	102.0	43.0	505.7534675463433	1104.963066033911	3.0
19.0	1.0	1.0	112.0	35.0	553.1006345525321	869.540518250381	1.0
17.0	3.0	1.0	115.0	59.0	498.3747872143585	923.6836071808175	2.0
19.0	9.0	1.0	139.0	66.0	525.9938455280633	1037.704074813035	2.0
8.0	3.0	1.0	127.0	37.0	546.861690832887	1043.580291726572	4.0
18.0	0.0	1.0	65.0	54.0	553.6480483500945	1075.747161799348	5.0
16.0	3.0	1.0	165.0	47.0	500.3564662779148	1032.759105070601	1.0
12.0	1.0	1.0	157.0	64.0	420.9393120719887	1126.841400507486	4.0
1.0	1.0	1.0	57.0	31.0	494.1406375534913	1220.459414727493	4.0
16.0	6.0	1.0	143.0	30.0	573.2464825705803	1241.553165331935	1.0
3.0	0.0	1.0	150.0	46.0	564.8330938792498	1275.51688365461	2.0
15.0	0.0	1.0	64.0	58.0	525.6250701904072	1143.884799198266	5.0
9.0	3.0	1.0	144.0	38.0	572.4918121263948	942.4395386980848	4.0
12.0	8.0	1.0	108.0	61.0	602.7249293675231	1105.011871799421	4.0
17.0	4.0	1.0	103.0	29.0	552.0030832881205	1060.249124833694	3.0
8.0	5.0	1.0	104.0	70.0	495.9212635696384	951.0657142328292	5.0
20.0	5.0	1.0	151.0	48.0	419.017536380324	1150.363190057675	2.0
8.0	7.0	1.0	83.0	33.0	437.4072578362448	1128.333269783515	1.0
23.0	9.0	1.0	105.0	41.0	573.4948872607757	1053.168828112466	1.0
3.0	4.0	1.0	128.0	51.0	567.1965740772897	1317.750446198757	4.0
3.0	0.0	1.0	159.0	62.0	498.4305179688072	1328.651572131334	1.0
1.0	1.0	1.0	89.0	55.0	455.5846834192762	1333.616602866803	5.0
6.0	2.0	1.0	71.0	54.0	401.7723275764815	1413.107138667563	3.0
0.0	2.0	1.0	69.0	50.0	478.1738136827101	1317.841381244485	1.0
20.0	3.0	1.0	85.0	38.0	433.2287521572753	1326.380001071552	4.0
20.0	7.0	1.0	158.0	47.0	442.8789836820552	957.2987438185087	2.0
3.0	5.0	1.0	134.0	27.0	468.911503218676	1167.612588358328	2.0
5.0	9.0	1.0	125.0	67.0	503.0325920064046	1111.442673660034	4.0
10.0	1.0	1.0	119.0	53.0	413.9331248357669	1083.675311149315	3.0
18.0	2.0	1.0	107.0	38.0	451.5698410606342	1217.559163558848	3.0
0.0	0.0	1.0	56.0	45.0	363.7037957335285	1107.648615191035	4.0
19.0	7.0	1.0	131.0	28.0	422.3030705438172	1298.295272433207	2.0
5.0	2.0	1.0	111.0	41.0	314.3451949274722	1371.463455541618	4.0
14.0	0.0	1.0	134.0	32.0	395.6754375839841	1282.791569549252	5.0
7.0	6.0	1.0	91.0	30.0	380.0345602920943	1467.08822835752	4.0
20.0	0.0	1.0	155.0	40.0	448.2379333721266	1200.031176100259	5.0
10.0	7.0	1.0	103.0	72.0	415.1773089302199	1555.904638344086	1.0
21.0	2.0	1.0	119.0	56.0	403.5350593921773	1360.522118734979	4.0
9.0	2.0	1.0	102.0	61.0	413.9654563849255	1238.109134167323	4.0
19.0	4.0	1.0	113.0	60.0	406.0444821505307	1337.764750739439	3.0
9.0	2.0	1.0	123.0	59.0	383.2041073133714	1389.564485227617	2.0
2.0	1.0	1.0	79.0	33.0	442.7844655221364	1620.161477299157	1.0
7.0	8.0	1.0	153.0	56.0	499.0730474083184	1054.695940811516	5.0
10.0	5.0	1.0	153.0	37.0	330.8573571198629	1071.28196059365	2.0
21.0	9.0	1.0	81.0	67.0	397.3099467130477	1254.251013124265	2.0
3.0	2.0	1.0	129.0	68.0	416.4264983861462	1427.74408497841	4.0
0.0	1.0	1.0	127.0	67.0	379.0801027480421	1360.131662947665	4.0
1.0	4.0	1.0	91.0	47.0	299.3407910445484	1228.649806336964	1.0
17.0	7.0	1.0	96.0	62.0	387.1728692612512	1427.698822858611	3.0
15.0	8.0	1.0	143.0	36.0	372.3968638504325	1343.383930648119	3.0
4.0	8.0	2.0	83.0	67.0	362.3174924930128	1386.547660553161	4.0
14.0	3.0	2.0	149.0	36.0	395.994436520136	1394.414372613752	2.0
15.0	5.0	2.0	108.0	32.0	381.5289830825697	1439.995605634387	1.0
9.0	6.0	2.0	100.0	67.0	481.8927676385399	1228.13853910193	4.0
1.0	5.0	2.0	96.0	48.0	392.3306805919166	1472.556304778419	5.0
7.0	9.0	2.0	141.0	67.0	451.5190225339975	1181.719012327298	1.0
11.0	3.0	2.0	169.0	45.0	369.472483725037	1048.95864380132	1.0
5.0	6.0	2.0	125.0	67.0	446.4210251984979	1125.356863651159	5.0
19.0	0.0	2.0	69.0	50.0	365.7239984806153	1161.026624699038	4.0
7.0	8.0	2.0	77.0	70.0	395.9588422453877	1351.50172186435	4.0
16.0	3.0	2.0	117.0	59.0	440.3625472817862	1560.352307752386	2.0
15.0	4.0	2.0	71.0	31.0	398.9993494123697	1560.652525766487	3.0
3.0	5.0	2.0	105.0	37.0	431.5611358665979	1677.694807574016	3.0
19.0	0.0	2.0	110.0	71.0	485.7670423462326	1358.031788570192	2.0
10.0	8.0	2.0	79.0	27.0	462.0322025453432	1484.236898925011	3.0
14.0	4.0	2.0	109.0	57.0	420.089229176753	1379.362659217022	5.0
18.0	9.0	2.0	104.0	56.0	390.711816566005	1595.026983556013	2.0
14.0	3.0	2.0	101.0	35.0	445.3283736290908	1263.04471892441	5.0
0.0	2.0	2.0	86.0	44.0	459.6899688769728	1258.026705775187	2.0
0.0	4.0	2.0	78.0	42.0	483.8882655991126	1240.964307655813	3.0
0.0	0.0	2.0	151.0	61.0	429.9168009601678	1167.590706167753	3.0
20.0	5.0	2.0	91.0	63.0	472.7172544660885	1277.195962170014	3.0
11.0	0.0	2.0	148.0	30.0	382.7723793763781	1440.421700676373	4.0
9.0	0.0	2.0	109.0	37.0	437.5294733135905	1561.484000069096	2.0
0.0	9.0	2.0	70.0	72.0	402.788327987032	1368.384584125907	3.0
17.0	3.0	2.0	146.0	55.0	423.8964814898923	1285.648823814982	4.0
10.0	4.0	2.0	160.0	61.0	394.626355879579	1495.161114228001	1.0
6.0	6.0	2.0	55.0	44.0	412.5655233622873	1515.306896212976	4.0
8.0	8.0	2.0	161.0	47.0	472.5562854750444	1233.194516280363	4.0
21.0	9.0	2.0	122.0	48.0	449.5620964365743	1231.423998493614	3.0
8.0	5.0	2.0	55.0	32.0	363.758748073108	1264.938907263197	4.0
13.0	7.0	2.0	156.0	29.0	416.9661311091563	1571.602954535449	2.0
7.0	1.0	2.0	112.0	40.0	443.346507785128	1039.094024965778	5.0
11.0	3.0	2.0	135.0	30.0	334.0975886768528	1081.572703921106	4.0
21.0	9.0	2.0	98.0	62.0	348.8189583035014	1064.206398737907	4.0
5.0	6.0	2.0	165.0	34.0	425.4762396068128	1241.975139717895	4.0
19.0	1.0	2.0	120.0	29.0	382.6866486017082	1081.112744930111	5.0
15.0	4.0	2.0	102.0	59.0	481.851410360539	1070.922839275249	3.0
4.0	6.0	2.0	117.0	40.0	466.8476526147721	1183.841004338985	5.0
6.0	7.0	2.0	139.0	65.0	577.505733678455	1314.235104505543	2.0
11.0	5.0	2.0	153.0	47.0	472.5843457749134	1430.738615119279	4.0
8.0	2.0	2.0	145.0	63.0	482.7474267286503	1373.052567864233	4.0
22.0	9.0	2.0	83.0	28.0	412.1067216374799	1304.242691983439	2.0
19.0	0.0	2.0	136.0	63.0	417.8533302603715	1109.695937993736	5.0
22.0	7.0	2.0	127.0	46.0	447.3204784164983	999.1305238803897	3.0
4.0	6.0	2.0	96.0	54.0	503.8794838063058	1220.665387159355	2.0
4.0	3.0	2.0	126.0	63.0	460.9429980228307	1237.607628588579	1.0
17.0	1.0	2.0	143.0	42.0	362.8526663589528	1339.37941113314	4.0
8.0	5.0	2.0	144.0	27.0	457.3730516229764	1233.369628336777	3.0
3.0	4.0	2.0	65.0	49.0	427.1371211495918	1244.330717799164	5.0
11.0	7.0	2.0	85.0	42.0	408.8236240871996	918.6896115800588	3.0
4.0	4.0	2.0	139.0	28.0	381.5784501232179	1134.357140248422	4.0
19.0	3.0	2.0	120.0	39.0	360.4383173070761	1127.460213794397	4.0
1.0	2.0	2.0	110.0	55.0	395.8187912030827	908.7256184174923	5.0
16.0	9.0	2.0	130.0	27.0	436.0231734760749	1045.654690523024	2.0
4.0	2.0	2.0	95.0	34.0	429.9148599578501	1017.939133131938	2.0
---
