# Supplementary material for: The effect of quiet eye training on golf putting performance in pressure situation
Source: Sci Rep. 2024 Mar 2;14:5182. doi: 10.1038/s41598-024-55716-z (PMC10908801; doi:10.1038/s41598-024-55716-z)
Supplement: Supplementary file 1 — Supplementary Information. [file 41598_2024_55716_MOESM1_ESM.zip › Data of the Study/Supplementary data/Pay attention to the strategic push rod test data before the technique.txt]

Inner Hole Rate	Outer Hole Rate	Inner Fixation Point	Outer Fixation Point	B1A1	B1A2	B1A3	B1A4	B2A1	B2A2	B2A3	B2A4	Inner Fixation Duration	Outer Fixation Duration	Inner Static Eye Movement Duration	Outer Static Eye Movement Duration	Inner Fixation Start Time	Outer Fixation Start Time	Inner Oxygenated Hemoglobin	Outer Oxygenated Hemoglobin	Inner Deoxygenated Hemoglobin	Outer Deoxygenated Hemoglobin
62.0	66.0	8.0	7.0	5.0	2.0	1.0	3.0	4.0	2.0	1.0	3.0	3.0	3.0	1.798633601381785	1.794748049678295	0.534165540745822	0.445475137175114	0.307027379753455	0.0681081561260747	-0.1030700275689	-0.0892012029556019
55.0	58.0	9.0	7.0	5.0	2.0	1.0	4.0	4.0	2.0	1.0	3.0	4.0	4.0	1.977018265931805	1.726215017604514	0.465787051181228	0.509570451033622	0.246487296944028	0.0156363652307897	0.0295929037518276	0.0363186607611322
61.0	58.0	9.0	8.0	5.0	2.0	1.0	4.0	4.0	2.0	1.0	4.0	4.0	3.0	2.057066387970711	1.614804638468477	0.514013400102113	0.592528105631869	-0.0414603463878563	-0.00351727439748498	0.165050435822309	0.0847749362974863
65.0	55.0	10.0	10.0	6.0	2.0	1.0	4.0	5.0	3.0	1.0	4.0	3.0	4.0	1.730948563968572	1.891660496380885	0.651267862199628	0.549248216874927	0.209851984899243	0.201181091935404	-0.0998611542840859	-0.0415274974057494
54.0	52.0	10.0	10.0	6.0	3.0	1.0	4.0	5.0	3.0	1.0	5.0	4.0	3.0	1.613385541337324	2.049616763779915	0.684321809339026	0.474269552849823	0.0498840970226371	-0.0813084596882065	-0.225395926588589	-0.0816290640557685
62.0	65.0	11.0	9.0	6.0	3.0	1.0	5.0	4.0	3.0	1.0	4.0	4.0	3.0	1.868221107704074	1.695028527963466	0.591998719175737	0.488938326602436	-0.108328098106949	0.0549121941358795	0.0657481160768826	0.00684092611765034
55.0	64.0	10.0	8.0	5.0	2.0	1.0	6.0	4.0	2.0	1.0	4.0	4.0	4.0	1.848455092226738	1.909341251838397	0.524231769970489	0.620726468871557	0.890704138846443	0.219384684288484	-0.586878987971173	-0.265327254245807
63.0	63.0	10.0	10.0	5.0	2.0	1.0	4.0	5.0	2.0	1.0	5.0	4.0	4.0	1.804404565530016	1.995915871320803	0.535098889861725	0.430293069909368	0.21902442216913	0.0172208684336915	-0.0672700412339404	-0.0292595839673313
54.0	62.0	9.0	10.0	5.0	2.0	1.0	5.0	5.0	3.0	1.0	5.0	4.0	4.0	1.86223393726921	1.803676223030153	0.642180227109689	0.558650159884397	0.221487872440793	-0.0960084821667428	0.0830846421942819	0.0484125516521931
53.0	63.0	8.0	7.0	5.0	2.0	1.0	3.0	4.0	2.0	1.0	3.0	3.0	4.0	1.83175815172117	1.714559430706778	0.594909413995913	0.469046024075864	0.179139204259662	0.210901186828917	-0.0876879853796342	-0.115744239455706
57.0	61.0	11.0	9.0	6.0	2.0	1.0	5.0	5.0	2.0	1.0	4.0	4.0	4.0	1.59455776717469	2.049220704550769	0.586941392636015	0.489406764106938	-0.0913323663757566	-0.086826096052586	0.0262389052368101	-0.00550010570993667
66.0	61.0	9.0	8.0	5.0	2.0	1.0	4.0	4.0	2.0	1.0	4.0	4.0	3.0	1.829235149999394	1.786204138187613	0.61742971020698	0.620815049583425	0.267499754152736	0.216792068126846	0.0239719019447719	-0.00568337946720552
65.0	68.0	9.0	9.0	5.0	3.0	1.0	4.0	4.0	2.0	1.0	5.0	4.0	3.0	1.790656092732438	1.77316994564168	0.604692643676353	0.59654051102077	-0.121576432593495	-0.176341326523013	0.14002765621164	0.584976191913613
64.0	58.0	10.0	10.0	6.0	3.0	1.0	4.0	5.0	2.0	1.0	4.0	4.0	4.0	1.799711081716825	1.739808271800992	0.661851912510886	0.48541587594811	-0.0900889737042801	-0.164936356286477	0.0450073821479057	0.0754623049351416
58.0	57.0	10.0	8.0	6.0	3.0	0.0	4.0	4.0	2.0	1.0	4.0	4.0	4.0	2.027376310113142	1.87545575204448	0.512131211141026	0.498619368125617	0.1942559446058	0.224212046265262	-0.0336233389007808	-0.0584414146775806
60.0	55.0	9.0	8.0	5.0	2.0	1.0	4.0	4.0	2.0	1.0	4.0	4.0	4.0	1.811193905500591	1.70114042957125	0.45820565379805	0.575070434274034	-0.0373824551324153	-0.00363810369356977	0.146475989520293	0.0944889573011509
65.0	55.0	10.0	9.0	6.0	2.0	1.0	4.0	5.0	3.0	1.0	4.0	3.0	4.0	1.604259966097698	1.947116295423255	0.630219902664712	0.557274295493519	0.217525777306048	0.239429782661849	-0.0965478906065979	-0.041273446636112
60.0	55.0	9.0	8.0	5.0	2.0	1.0	4.0	4.0	2.0	1.0	4.0	4.0	4.0	1.910884511623816	1.692318192008277	0.447111374525906	0.580671990298144	-0.036073128217714	-0.00342790634620853	0.163103976933731	0.101141508924281
---
