# Supplementary material for: The effect of quiet eye training on golf putting performance in pressure situation
Source: Sci Rep. 2024 Mar 2;14:5182. doi: 10.1038/s41598-024-55716-z (PMC10908801; doi:10.1038/s41598-024-55716-z)
Supplement: Supplementary file 1 — Supplementary Information. [file 41598_2024_55716_MOESM1_ESM.zip › Data of the Study/Supplementary data/Quite eye note strategy push rod test data before training.txt]

Inner Hole Rate	Outer Hole Rate	Inner Fixation Point	Outer Fixation Point	B1A1	B1A2	B1A3	B1A4	B2A1	B2A2	B2A3	B2A4	Inner Fixation Duration	Outer Fixation Duration	Inner Static Eye Movement Duration	Outer Static Eye Movement Duration	Inner Fixation Start Time	Outer Fixation Start Time	Inner Oxygenated Hemoglobin	Outer Oxygenated Hemoglobin	Inner Deoxygenated Hemoglobin	Outer Deoxygenated Hemoglobin
63.0	66.0	8.0	7.0	5.0	2.0	1.0	3.0	4.0	2.0	1.0	3.0	3.0	3.0	1.895829018976241	1.773791779244891	0.56	0.48	0.320941111	0.07406912	-0.104715329626657	-0.0823899741351111
55.0	60.0	9.0	7.0	5.0	2.0	1.0	4.0	4.0	2.0	1.0	3.0	4.0	4.0	1.985350205576737	1.725581450040833	0.5	0.49	0.232575342	0.014954062	0.0273702216960381	0.0400795817205501
61.0	56.0	9.0	8.0	5.0	2.0	1.0	4.0	4.0	2.0	1.0	4.0	4.0	4.0	2.041300947202048	1.629160791632718	0.47	0.59	-0.037997636	-0.003431191	0.154282702610263	0.0928054919763479
67.0	54.0	10.0	10.0	6.0	2.0	1.0	4.0	5.0	3.0	1.0	4.0	3.0	4.0	1.638455607499813	1.753130209586009	0.62	0.52	0.223223607	0.222317673	-0.092847522916364	-0.0401985125834061
53.0	51.0	11.0	11.0	6.0	3.0	1.0	4.0	5.0	3.0	1.0	5.0	4.0	3.0	1.817497980700806	1.918422766857063	0.63	0.5	0.051521907	-0.087707649	-0.248454827941439	-0.0901871266168319
64.0	65.0	11.0	9.0	6.0	3.0	1.0	5.0	4.0	3.0	1.0	4.0	4.0	3.0	1.974160057251675	1.629160791632718	0.59	0.47	-0.102324597	0.056617374	0.0702907382490051	0.00640252241149785
56.0	64.0	11.0	8.0	5.0	2.0	1.0	6.0	4.0	2.0	1.0	4.0	4.0	4.0	2.041300947202048	1.773791779244891	0.49	0.59	0.916218285	0.225809485	-0.542156315254069	-0.271911151219202
63.0	62.0	9.0	10.0	5.0	2.0	1.0	4.0	5.0	2.0	1.0	5.0	4.0	4.0	1.761547239075496	1.863325247766711	0.52	0.47	0.204526657	0.018163665	-0.0629154108248848	-0.0271290821991554
55.0	64.0	10.0	11.0	5.0	2.0	1.0	5.0	5.0	3.0	1.0	5.0	4.0	4.0	1.862258574001054	1.61538641186013	0.62	0.58	0.23025353	-0.09294643	0.0771809201745365	0.0508901973036697
55.0	61.0	8.0	7.0	5.0	2.0	1.0	3.0	4.0	2.0	1.0	3.0	3.0	4.0	1.940589612276489	1.656709551177894	0.58	0.5	0.184785627	0.215160195	-0.0802074598999351	-0.114145322075013
57.0	58.0	11.0	9.0	6.0	2.0	1.0	5.0	5.0	2.0	1.0	4.0	3.0	4.0	1.795117684050682	1.939084336515945	0.6	0.53	-0.092680983	-0.08428797	0.0273917971149853	-0.00608328939191579
65.0	62.0	9.0	8.0	5.0	2.0	1.0	4.0	4.0	2.0	1.0	4.0	4.0	3.0	2.007730502226861	1.753130209586009	0.62	0.57	0.28226286	0.222628598	0.0232630258347371	-0.00608328939191579
66.0	65.0	10.0	9.0	5.0	3.0	1.0	4.0	4.0	2.0	1.0	5.0	4.0	3.0	1.985350205576737	1.794453348903772	0.58	0.55	-0.11906997	-0.16701071	0.138354412073647	0.595206011646462
63.0	57.0	11.0	10.0	6.0	3.0	1.0	4.0	5.0	2.0	1.0	4.0	4.0	4.0	2.063681243852172	1.698032690495657	0.66	0.48	-0.098562499	-0.152712371	0.0416501398651429	0.0835544282686131
60.0	55.0	10.0	8.0	6.0	3.0	0.0	4.0	4.0	2.0	1.0	4.0	4.0	4.0	2.007730502226861	1.883986817425593	0.49	0.47	0.210573023	0.229373129	-0.0320682070444005	-0.0558423095254521
64.0	66.0	8.0	7.0	5.0	2.0	1.0	3.0	4.0	2.0	1.0	3.0	3.0	3.0	1.958391307462924	1.694754041283075	0.544881203354659	0.452336578832972	0.321250625084225	0.0742729642274857	-0.10731195931716	-0.0753708845638349
55.0	58.0	9.0	7.0	5.0	2.0	1.0	4.0	4.0	2.0	1.0	3.0	4.0	4.0	2.095245486807465	1.745893542466988	0.549881113361463	0.52861455224668	0.231936087944052	0.0146614434847844	0.0285592315301901	0.0433674689367604
65.0	65.0	8.0	7.0	5.0	2.0	1.0	3.0	4.0	2.0	1.0	3.0	3.0	4.0	1.868462878033892	1.652204234279107	0.53579834081079	0.453123007956326	0.307701989712144	0.0777763501925388	-0.101623575918415	-0.0878471679841282
---
