# Supplementary material for: The effect of quiet eye training on golf putting performance in pressure situation
Source: Sci Rep. 2024 Mar 2;14:5182. doi: 10.1038/s41598-024-55716-z (PMC10908801; doi:10.1038/s41598-024-55716-z)
Supplement: Supplementary file 1 — Supplementary Information. [file 41598_2024_55716_MOESM1_ESM.zip › Data of the Study/Supplementary data/Quite experiment three data after training.txt]

Subject	Pressure	stress	Heart Rate	Anxiety	Fixation Start	Total Fixation Duration	Putter Stroke Performance
1.0	5.0	1.0	111.0	50.0	367.43	1518.11	4.0
2.0	5.0	1.0	112.0	51.0	328.58	1421.12	2.0
3.0	6.0	1.0	111.0	50.0	356.23	1473.13	2.0
4.0	6.0	1.0	111.0	52.0	374.35	1567.21	5.0
5.0	4.0	1.0	110.0	51.0	311.81	1646.22	3.0
6.0	6.0	1.0	108.0	51.0	313.35	1666.32	4.0
7.0	6.0	1.0	113.0	52.0	322.56	1258.33	5.0
8.0	6.0	1.0	112.0	52.0	360.24	1203.43	3.0
12.0	6.0	1.0	111.0	51.0	363.88	1322.56	3.0
13.0	4.0	1.0	113.0	51.0	349.8	1476.47	4.0
14.0	6.0	1.0	112.0	52.0	376.41	1382.18	2.0
15.0	6.0	1.0	112.0	51.0	364.31	1418.1	3.0
16.0	6.0	1.0	112.0	51.0	353.29	1438.2	4.0
17.0	5.0	1.0	112.0	52.0	393.63	1467.34	5.0
1.0	6.0	1.0	107.0	51.0	412.42	1420.53	3.0
2.0	6.0	1.0	107.0	51.0	342.33	1319.61	1.0
3.0	5.0	1.0	108.0	52.0	403.13	1326.62	2.0
4.0	6.0	1.0	107.0	53.0	454.91	1338.58	2.0
5.0	5.0	1.0	108.0	51.0	474.53	1318.95	3.0
6.0	5.0	1.0	109.0	52.0	458.05	1234.6	1.0
7.0	5.0	1.0	109.0	52.0	437.69	1379.71	4.0
8.0	6.0	1.0	105.0	53.0	422.52	1405.82	1.0
9.0	6.0	1.0	106.0	52.0	477.76	1433.59	4.0
10.0	5.0	1.0	107.0	52.0	503.23	1569.85	3.0
11.0	6.0	1.0	106.0	51.0	458.24	1655.56	5.0
12.0	5.0	1.0	107.0	52.0	422.68	1689.57	3.0
13.0	5.0	1.0	108.0	51.0	375.29	1788.54	3.0
14.0	5.0	1.0	108.0	53.0	325.88	1499.67	2.0
15.0	6.0	1.0	108.0	51.0	346.51	1498.63	3.0
16.0	4.0	1.0	105.0	52.0	361.78	1374.65	2.0
17.0	5.0	1.0	107.0	51.0	350.4	1536.84	1.0
17.0	6.0	1.0	118.0	49.0	359.51	1211.72	3.0
6.0	6.0	1.0	105.0	53.0	356.28	1047.81	1.0
1.0	5.0	1.0	119.0	50.0	438.93	1072.93	2.0
19.0	4.0	1.0	119.0	55.0	387.67	1099.81	4.0
15.0	4.0	1.0	113.0	47.0	392.66	1402.17	5.0
15.0	5.0	1.0	117.0	54.0	443.77	1561.18	1.0
12.0	5.0	1.0	107.0	53.0	452.61	1530.19	3.0
3.0	6.0	1.0	110.0	51.0	398.11	1516.1	4.0
0.0	6.0	1.0	106.0	53.0	472.5	1611.12	4.0
12.0	6.0	1.0	112.0	52.0	460.92	1685.33	5.0
14.0	6.0	1.0	112.0	48.0	469.68	1396.32	2.0
3.0	5.0	1.0	118.0	54.0	446.77	1334.41	5.0
19.0	4.0	1.0	105.0	49.0	467.87	1381.42	5.0
8.0	6.0	1.0	119.0	49.0	336.44	1458.51	2.0
17.0	6.0	1.0	103.0	49.0	314.49	1535.52	3.0
11.0	5.0	1.0	108.0	54.0	294.18	1115.56	3.0
5.0	6.0	1.0	111.0	56.0	319.13	1089.52	2.0
2.0	6.0	1.0	102.0	53.0	323.23	1099.9	2.0
4.0	6.0	1.0	97.0	47.0	363.88	1072.72	3.0
1.0	6.0	1.0	114.0	55.0	363.01	1077.63	2.0
6.0	6.0	1.0	105.0	54.0	401.32	1121.68	4.0
10.0	6.0	1.0	116.0	54.0	395.26	1284.69	5.0
14.0	6.0	1.0	114.0	53.0	472.75	1491.87	3.0
2.0	6.0	1.0	108.0	50.0	427.58	1299.88	2.0
14.0	5.0	1.0	115.0	55.0	401.6	1552.99	3.0
18.0	5.0	1.0	103.0	54.0	375.7	1589.5	2.0
0.0	5.0	2.0	118.0	50.0	433.36	1286.51	3.0
21.0	5.0	2.0	102.0	50.0	435.88	1118.52	5.0
9.0	6.0	2.0	102.0	55.0	433.33	1218.55	5.0
12.0	5.0	2.0	111.0	53.0	474.23	1224.53	3.0
7.0	4.0	2.0	102.0	45.0	478.0	1312.66	4.0
1.0	6.0	2.0	111.0	55.0	442.4	1403.57	5.0
21.0	6.0	2.0	112.0	54.0	406.26	1274.74	4.0
7.0	6.0	2.0	104.0	52.0	394.62	1164.71	3.0
2.0	5.0	2.0	111.0	46.0	457.28	1047.82	3.0
3.0	6.0	2.0	108.0	52.0	419.6	982.73	2.0
11.0	6.0	2.0	112.0	52.0	389.3	1002.21	4.0
6.0	5.0	2.0	104.0	49.0	433.4	1033.26	2.0
1.0	6.0	2.0	105.0	49.0	439.71	1067.27	2.0
9.0	6.0	2.0	103.0	50.0	384.19	1158.28	5.0
1.0	4.0	2.0	106.0	53.0	409.24	1080.29	2.0
4.0	4.0	2.0	114.0	45.0	417.54	996.38	3.0
9.0	6.0	2.0	109.0	51.0	395.87	1005.39	3.0
17.0	6.0	2.0	117.0	49.0	428.82	1026.3	2.0
0.0	6.0	2.0	118.0	55.0	397.39	1008.34	3.0
7.0	6.0	2.0	113.0	55.0	388.77	909.35	2.0
4.0	5.0	2.0	107.0	51.0	389.21	953.51	1.0
5.0	6.0	2.0	107.0	54.0	412.83	1077.42	4.0
15.0	6.0	2.0	105.0	50.0	407.67	1130.43	3.0
10.0	5.0	2.0	114.0	50.0	394.2	1043.49	3.0
10.0	5.0	2.0	110.0	52.0	397.35	1143.48	5.0
20.0	5.0	2.0	119.0	55.0	394.73	1116.61	3.0
3.0	6.0	2.0	112.0	54.0	465.72	1119.67	4.0
17.0	6.0	2.0	118.0	49.0	455.38	1071.69	4.0
11.0	5.0	2.0	114.0	52.0	418.44	1024.6	4.0
8.0	6.0	2.0	119.0	52.0	437.65	1007.74	5.0
22.0	4.0	2.0	105.0	52.0	420.27	1026.77	2.0
4.0	4.0	2.0	102.0	51.0	427.29	1046.79	4.0
19.0	6.0	2.0	119.0	54.0	441.88	959.91	2.0
21.0	4.0	2.0	116.0	54.0	440.29	973.92	3.0
21.0	6.0	2.0	105.0	50.0	399.0	1156.95	4.0
13.0	6.0	2.0	114.0	54.0	444.29	1194.92	3.0
17.0	5.0	2.0	104.0	52.0	373.93	1162.9	3.0
10.0	5.0	2.0	115.0	49.0	435.3	1140.48	1.0
6.0	5.0	2.0	114.0	55.0	443.02	1221.49	4.0
15.0	5.0	2.0	107.0	55.0	456.07	1300.4	3.0
5.0	4.0	2.0	114.0	49.0	452.08	1457.22	2.0
4.0	5.0	2.0	118.0	50.0	439.67	1422.23	1.0
21.0	5.0	2.0	115.0	50.0	414.61	1219.11	2.0
16.0	6.0	2.0	105.0	49.0	413.29	1041.11	3.0
19.0	5.0	2.0	110.0	46.0	404.97	1060.12	4.0
17.0	5.0	2.0	114.0	50.0	377.84	1056.13	3.0
11.0	6.0	2.0	112.0	49.0	434.7	1048.21	4.0
12.0	5.0	2.0	119.0	54.0	436.14	1052.22	2.0
20.0	5.0	2.0	119.0	50.0	464.07	1039.32	5.0
6.0	4.0	2.0	107.0	50.0	474.31	1060.33	4.0
17.0	6.0	2.0	97.0	48.0	497.34	1314.43	3.0
20.0	6.0	2.0	106.0	55.0	385.98	1308.56	3.0
1.0	6.0	2.0	108.0	53.0	346.18	1360.47	5.0
14.0	5.0	2.0	109.0	53.0	403.9	1250.18	2.0
20.0	5.0	2.0	105.0	48.0	462.96	1520.1	4.0
11.0	6.0	2.0	115.0	45.0	434.68	1431.2	3.0
22.0	6.0	2.0	109.0	53.0	472.84	1242.34	4.0
12.0	6.0	2.0	108.0	55.0	505.01	1091.53	4.0
11.0	6.0	1.0	102.0	45.0	477.12	1313.61	4.0
1.0	6.0	1.0	111.0	54.0	428.75	1593.62	1.0
22.0	6.0	1.0	109.0	50.0	482.42	1165.58	4.0
7.0	5.0	1.0	118.0	55.0	445.19	1181.95	3.0
2.0	5.0	1.0	110.0	52.0	-410.76	1291.6	5.0
7.0	5.0	1.0	113.0	52.0	375.38	1447.71	4.0
1.0	6.0	1.0	109.0	49.0	432.02	1377.82	3.0
13.0	6.0	1.0	116.0	55.0	427.21	1457.59	4.0
13.0	4.0	1.0	114.0	50.0	419.46	1438.85	4.0
3.0	5.0	1.0	116.0	46.0	463.04	855.56	4.0
19.0	6.0	1.0	119.0	45.0	447.46	1521.57	4.0
10.0	6.0	1.0	112.0	47.0	459.87	1555.54	3.0
17.0	5.0	1.0	107.0	45.0	514.91	1256.67	4.0
14.0	5.0	1.0	113.0	49.0	516.68	1160.63	3.0
22.0	6.0	1.0	102.0	52.0	494.92	1471.65	2.0
20.0	6.0	1.0	102.0	49.0	486.21	1503.84	4.0
20.0	4.0	1.0	107.0	55.0	480.53	1482.72	2.0
0.0	5.0	1.0	119.0	53.0	481.42	1599.81	3.0
6.0	5.0	1.0	109.0	55.0	431.52	1383.93	3.0
20.0	6.0	1.0	117.0	49.0	475.29	1312.81	1.0
2.0	6.0	1.0	97.0	55.0	442.82	1371.17	3.0
4.0	4.0	1.0	117.0	50.0	408.34	1308.18	3.0
19.0	5.0	1.0	102.0	56.0	465.23	1509.19	1.0
0.0	6.0	1.0	106.0	53.0	416.59	1512.1	3.0
17.0	6.0	1.0	113.0	54.0	462.22	1587.12	1.0
8.0	5.0	1.0	117.0	52.0	480.78	1731.33	5.0
15.0	6.0	1.0	116.0	51.0	525.14	1519.32	3.0
2.0	6.0	1.0	114.0	45.0	534.48	1496.41	5.0
20.0	6.0	1.0	119.0	45.0	588.7	1461.42	1.0
4.0	5.0	1.0	119.0	51.0	531.18	1623.51	1.0
4.0	6.0	1.0	109.0	51.0	465.25	1511.52	2.0
18.0	6.0	1.0	109.0	55.0	338.65	1263.56	5.0
14.0	6.0	1.0	112.0	47.0	502.25	1287.52	3.0
17.0	5.0	1.0	119.0	50.0	494.27	1351.9	2.0
22.0	6.0	1.0	108.0	50.0	501.8	1554.72	4.0
22.0	5.0	1.0	104.0	51.0	442.47	1583.63	2.0
18.0	4.0	1.0	112.0	47.0	390.98	1663.68	1.0
4.0	6.0	1.0	112.0	50.0	337.31	1622.69	5.0
5.0	6.0	1.0	116.0	55.0	445.13	1552.87	3.0
16.0	5.0	1.0	106.0	54.0	465.32	1393.88	4.0
22.0	5.0	1.0	107.0	54.0	391.22	1505.99	3.0
1.0	6.0	1.0	108.0	49.0	492.29	1477.5	1.0
19.0	5.0	1.0	114.0	50.0	500.18	1431.51	4.0
11.0	5.0	1.0	114.0	49.0	464.12	1347.52	3.0
3.0	6.0	1.0	104.0	50.0	429.7	1379.55	4.0
11.0	5.0	1.0	114.0	53.0	503.47	954.53	2.0
3.0	6.0	1.0	114.0	47.0	443.18	1251.66	3.0
3.0	6.0	1.0	112.0	55.0	440.6	1363.57	5.0
10.0	5.0	1.0	116.0	47.0	497.24	1043.74	5.0
9.0	6.0	1.0	107.0	56.0	494.02	1267.71	2.0
17.0	5.0	1.0	107.0	45.0	405.44	1370.82	2.0
21.0	5.0	1.0	108.0	55.0	460.58	1468.73	2.0
14.0	4.0	1.0	116.0	47.0	513.28	1612.21	2.0
6.0	6.0	1.0	102.0	54.0	521.25	1553.26	2.0
4.0	6.0	1.0	112.0	53.0	469.78	1635.27	1.0
13.0	5.0	1.0	119.0	51.0	421.65	1536.28	1.0
7.0	6.0	1.0	116.0	55.0	418.93	1364.29	5.0
15.0	5.0	2.0	104.0	46.0	-500.0	1279.38	3.0
0.0	6.0	2.0	111.0	54.0	516.5	1299.39	4.0
11.0	6.0	2.0	113.0	49.0	512.97	1372.3	3.0
4.0	6.0	2.0	117.0	55.0	430.36	1621.34	3.0
12.0	5.0	2.0	119.0	45.0	465.46	1663.35	3.0
19.0	6.0	2.0	111.0	52.0	494.79	1498.51	4.0
13.0	5.0	2.0	105.0	51.0	467.43	1264.42	5.0
9.0	5.0	2.0	105.0	51.0	501.05	1274.43	1.0
20.0	6.0	2.0	104.0	50.0	481.93	639.49	4.0
4.0	6.0	2.0	106.0	49.0	446.16	1091.48	3.0
10.0	6.0	2.0	107.0	53.0	427.14	1103.61	4.0
2.0	6.0	2.0	113.0	51.0	444.65	1120.67	5.0
14.0	6.0	2.0	117.0	47.0	443.35	1286.69	4.0
16.0	6.0	2.0	104.0	54.0	504.6	1267.6	3.0
4.0	6.0	2.0	111.0	52.0	535.3	1155.74	5.0
14.0	6.0	2.0	116.0	54.0	537.39	1204.77	4.0
13.0	5.0	2.0	110.0	54.0	576.39	1201.79	4.0
11.0	5.0	2.0	113.0	53.0	567.45	1106.91	4.0
17.0	4.0	2.0	103.0	53.0	525.78	1074.92	5.0
11.0	5.0	2.0	114.0	54.0	430.25	1064.95	3.0
8.0	6.0	2.0	114.0	53.0	516.81	1259.92	3.0
1.0	5.0	2.0	117.0	50.0	508.26	1245.9	5.0
15.0	6.0	2.0	116.0	52.0	500.37	1186.48	4.0
17.0	5.0	2.0	111.0	54.0	480.61	1209.49	3.0
14.0	6.0	2.0	110.0	51.0	458.31	1181.4	4.0
8.0	6.0	2.0	108.0	46.0	475.79	1157.22	4.0
16.0	5.0	2.0	106.0	53.0	510.7	1342.23	1.0
21.0	4.0	2.0	105.0	55.0	558.66	1326.11	3.0
20.0	6.0	2.0	114.0	50.0	506.2	1256.11	5.0
3.0	6.0	2.0	105.0	46.0	526.65	1276.12	4.0
2.0	5.0	2.0	116.0	46.0	539.25	1300.13	4.0
16.0	6.0	2.0	107.0	52.0	581.73	1187.21	5.0
8.0	5.0	2.0	107.0	54.0	648.52	982.22	5.0
4.0	6.0	2.0	105.0	50.0	533.24	1438.32	4.0
16.0	5.0	2.0	119.0	49.0	514.47	1285.33	5.0
0.0	5.0	2.0	117.0	54.0	497.05	1206.43	2.0
22.0	6.0	2.0	106.0	50.0	571.71	1346.56	3.0
11.0	6.0	2.0	112.0	50.0	556.1	1394.47	1.0
17.0	6.0	2.0	117.0	49.0	555.12	1393.18	5.0
21.0	5.0	2.0	118.0	46.0	577.47	1580.1	2.0
1.0	6.0	2.0	103.0	55.0	514.38	1688.2	5.0
7.0	6.0	2.0	106.0	53.0	569.48	1304.34	5.0
6.0	6.0	2.0	119.0	52.0	599.13	1175.53	3.0
20.0	5.0	2.0	107.0	45.0	593.29	1250.61	5.0
15.0	6.0	2.0	108.0	46.0	618.03	1308.62	3.0
5.0	5.0	2.0	106.0	52.0	540.58	1414.58	5.0
8.0	5.0	2.0	109.0	45.0	562.04	1270.95	3.0
17.0	6.0	2.0	112.0	46.0	554.21	1255.6	2.0
11.0	5.0	2.0	116.0	48.0	538.91	1278.71	4.0
18.0	5.0	2.0	107.0	45.0	530.98	1612.82	2.0
15.0	5.0	2.0	112.0	54.0	506.64	1590.59	5.0
10.0	5.0	1.0	100.0	46.0	529.32	1608.85	3.0
15.0	6.0	1.0	117.0	51.0	515.84	1417.56	4.0
20.0	6.0	1.0	107.0	52.0	464.82	1536.57	4.0
9.0	5.0	1.0	119.0	54.0	467.56	1540.54	3.0
4.0	6.0	1.0	109.0	50.0	547.32	1632.67	2.0
9.0	6.0	1.0	114.0	48.0	521.36	1527.63	1.0
7.0	5.0	1.0	113.0	53.0	553.5	1631.65	2.0
8.0	5.0	1.0	103.0	53.0	491.63	1667.84	5.0
17.0	6.0	1.0	117.0	54.0	428.7	1422.72	1.0
17.0	6.0	1.0	119.0	53.0	434.37	1452.81	2.0
1.0	6.0	1.0	113.0	53.0	505.15	1639.93	4.0
0.0	5.0	1.0	111.0	54.0	466.24	1795.81	3.0
0.0	5.0	1.0	119.0	55.0	456.62	1471.17	5.0
11.0	6.0	1.0	114.0	47.0	535.63	1491.18	1.0
16.0	6.0	1.0	112.0	54.0	496.85	1509.19	1.0
9.0	6.0	1.0	109.0	51.0	468.66	1467.1	4.0
8.0	4.0	1.0	118.0	45.0	491.37	1653.12	1.0
13.0	4.0	1.0	119.0	53.0	526.21	1713.33	4.0
4.0	5.0	1.0	106.0	50.0	497.82	1398.32	2.0
6.0	6.0	1.0	106.0	54.0	462.02	1245.41	3.0
21.0	6.0	1.0	111.0	47.0	525.66	1447.42	5.0
1.0	5.0	1.0	114.0	50.0	476.59	1799.51	1.0
22.0	6.0	1.0	116.0	45.0	602.1	1649.52	2.0
9.0	6.0	1.0	116.0	54.0	535.99	1718.56	2.0
20.0	5.0	1.0	106.0	52.0	627.76	1616.52	2.0
6.0	6.0	1.0	112.0	46.0	568.35	1412.9	1.0
12.0	6.0	1.0	108.0	49.0	499.35	1378.72	3.0
19.0	6.0	1.0	107.0	53.0	487.12	1331.63	4.0
18.0	6.0	1.0	99.0	55.0	481.04	1369.68	3.0
18.0	6.0	1.0	112.0	51.0	506.33	1205.69	2.0
19.0	5.0	1.0	115.0	47.0	546.99	1371.87	2.0
20.0	6.0	1.0	107.0	55.0	481.85	1328.88	4.0
8.0	5.0	1.0	104.0	50.0	464.35	1226.99	5.0
2.0	5.0	1.0	104.0	52.0	464.91	1498.5	3.0
14.0	6.0	1.0	115.0	47.0	526.58	1667.51	4.0
21.0	6.0	1.0	109.0	55.0	540.54	1550.52	3.0
1.0	6.0	1.0	111.0	54.0	590.36	1620.55	5.0
5.0	5.0	1.0	109.0	54.0	476.8	1509.53	2.0
6.0	6.0	1.0	105.0	50.0	487.96	1461.66	4.0
20.0	6.0	1.0	103.0	49.0	510.28	1782.57	1.0
2.0	5.0	1.0	119.0	52.0	581.26	1726.74	2.0
3.0	6.0	1.0	104.0	52.0	611.76	1835.71	2.0
20.0	6.0	1.0	109.0	45.0	513.18	1453.82	3.0
20.0	6.0	1.0	106.0	51.0	515.0	1333.73	2.0
15.0	6.0	1.0	97.0	53.0	533.67	1351.21	5.0
4.0	5.0	1.0	108.0	52.0	479.69	1569.26	1.0
18.0	6.0	1.0	114.0	55.0	494.53	1724.27	3.0
11.0	6.0	1.0	114.0	51.0	506.11	1824.28	4.0
5.0	6.0	1.0	109.0	46.0	479.38	1652.29	2.0
22.0	5.0	1.0	112.0	50.0	463.34	1738.38	1.0
21.0	5.0	1.0	107.0	49.0	447.12	1710.39	3.0
16.0	5.0	1.0	113.0	49.0	482.84	1810.3	4.0
3.0	5.0	1.0	118.0	49.0	459.31	1640.34	2.0
10.0	4.0	1.0	104.0	52.0	453.3	1698.35	1.0
12.0	6.0	1.0	112.0	53.0	477.99	1476.51	4.0
17.0	5.0	1.0	108.0	50.0	374.23	1700.42	4.0
20.0	5.0	1.0	114.0	50.0	460.41	1329.43	4.0
7.0	6.0	1.0	103.0	54.0	417.45	1539.49	5.0
6.0	5.0	2.0	107.0	49.0	492.07	1527.48	5.0
14.0	5.0	2.0	104.0	50.0	465.97	1356.61	3.0
10.0	6.0	2.0	107.0	56.0	503.4	1351.67	2.0
1.0	5.0	2.0	114.0	54.0	554.5	1514.69	3.0
12.0	6.0	2.0	111.0	46.0	527.01	1485.6	1.0
3.0	6.0	2.0	114.0	52.0	506.78	1632.74	5.0
12.0	6.0	2.0	118.0	55.0	488.38	1647.77	3.0
9.0	6.0	2.0	112.0	52.0	418.52	1562.79	3.0
3.0	6.0	2.0	97.0	50.0	514.32	1429.91	4.0
7.0	5.0	2.0	111.0	51.0	488.91	1307.92	5.0
2.0	5.0	2.0	112.0	52.0	536.63	1300.95	4.0
4.0	6.0	2.0	97.0	54.0	509.98	1341.92	4.0
14.0	4.0	2.0	104.0	54.0	558.73	1324.9	2.0
19.0	5.0	2.0	103.0	53.0	556.5	1345.48	4.0
3.0	5.0	2.0	110.0	50.0	544.13	1474.49	4.0
18.0	5.0	2.0	100.0	50.0	479.68	1327.4	4.0
10.0	4.0	2.0	116.0	51.0	523.05	1043.22	2.0
5.0	5.0	2.0	104.0	50.0	481.11	1252.23	2.0
0.0	6.0	2.0	117.0	53.0	536.8	1217.11	3.0
17.0	5.0	2.0	115.0	54.0	525.24	1187.11	4.0
0.0	6.0	2.0	104.0	47.0	545.7	1192.12	5.0
5.0	6.0	2.0	115.0	50.0	564.9	1320.13	2.0
3.0	6.0	2.0	116.0	49.0	518.94	1515.21	5.0
7.0	6.0	2.0	105.0	46.0	483.33	1462.22	2.0
8.0	6.0	2.0	105.0	50.0	505.77	1278.32	3.0
5.0	5.0	2.0	105.0	52.0	540.22	1197.33	2.0
9.0	6.0	2.0	106.0	50.0	532.59	1113.43	3.0
22.0	6.0	2.0	115.0	52.0	540.46	1278.56	1.0
20.0	5.0	2.0	111.0	53.0	524.04	1184.47	2.0
6.0	6.0	2.0	114.0	50.0	541.43	1256.18	4.0
19.0	5.0	2.0	104.0	52.0	521.71	1345.1	3.0
5.0	6.0	2.0	108.0	49.0	523.29	1313.2	2.0
11.0	4.0	2.0	97.0	53.0	573.22	1364.34	5.0
10.0	5.0	2.0	103.0	52.0	568.01	1377.53	1.0
5.0	4.0	2.0	118.0	47.0	507.24	1307.61	3.0
4.0	5.0	2.0	114.0	55.0	514.83	1316.62	4.0
16.0	6.0	2.0	103.0	46.0	562.98	1257.58	2.0
0.0	5.0	2.0	107.0	55.0	540.54	1277.95	4.0
12.0	6.0	2.0	108.0	53.0	532.94	1262.6	5.0
20.0	6.0	2.0	106.0	53.0	543.5	1229.71	1.0
2.0	5.0	2.0	116.0	54.0	543.46	1148.82	2.0
4.0	4.0	2.0	97.0	49.0	552.33	1091.59	2.0
0.0	6.0	2.0	110.0	45.0	566.74	1089.85	3.0
5.0	5.0	2.0	107.0	55.0	560.44	1356.56	1.0
7.0	5.0	2.0	107.0	49.0	539.53	1427.57	5.0
14.0	6.0	2.0	113.0	49.0	544.53	1368.54	4.0
2.0	6.0	2.0	97.0	51.0	555.86	1360.67	3.0
3.0	4.0	2.0	109.0	55.0	407.7	1398.63	2.0
1.0	5.0	2.0	118.0	46.0	425.73	1468.65	3.0
4.0	6.0	2.0	117.0	52.0	433.99	1587.84	1.0
22.0	4.0	2.0	97.0	49.0	469.74	1640.72	4.0
0.0	6.0	2.0	118.0	50.0	426.82	1507.81	3.0
16.0	5.0	2.0	109.0	55.0	449.6	1319.93	3.0
10.0	6.0	2.0	112.0	47.0	445.02	1324.81	3.0
7.0	5.0	2.0	108.0	54.0	446.73	1362.17	2.0
20.0	6.0	2.0	117.0	55.0	486.65	1283.18	1.0
11.0	6.0	2.0	97.0	50.0	540.97	1307.19	4.0
18.0	6.0	1.0	113.0	50.0	424.89	1268.1	3.0
9.0	5.0	1.0	103.0	53.0	415.2	1303.12	1.0
11.0	6.0	1.0	114.0	53.0	445.06	1482.33	2.0
18.0	6.0	1.0	116.0	55.0	479.93	1457.32	2.0
10.0	6.0	1.0	103.0	54.0	522.47	1452.41	4.0
20.0	6.0	1.0	114.0	45.0	527.14	1208.42	4.0
11.0	6.0	1.0	112.0	53.0	579.17	1509.51	2.0
22.0	6.0	1.0	114.0	53.0	472.21	1404.52	5.0
4.0	5.0	1.0	103.0	46.0	549.61	1414.56	4.0
13.0	4.0	1.0	111.0	51.0	553.05	1321.52	4.0
14.0	6.0	1.0	111.0	50.0	531.96	1499.9	4.0
20.0	5.0	1.0	109.0	48.0	503.86	1708.72	2.0
19.0	6.0	1.0	119.0	55.0	507.09	1094.63	4.0
17.0	6.0	1.0	106.0	56.0	492.94	1067.68	1.0
21.0	5.0	1.0	119.0	47.0	422.18	1202.69	5.0
3.0	4.0	1.0	116.0	51.0	448.18	1336.87	4.0
19.0	6.0	1.0	102.0	53.0	460.42	1268.88	3.0
1.0	6.0	1.0	107.0	46.0	464.15	1219.99	2.0
16.0	6.0	1.0	98.0	47.0	510.53	1289.5	2.0
16.0	6.0	1.0	104.0	49.0	515.09	1317.51	3.0
14.0	6.0	1.0	104.0	51.0	479.62	1473.52	2.0
21.0	4.0	1.0	97.0	51.0	490.75	1451.55	2.0
4.0	6.0	1.0	108.0	55.0	533.45	1166.53	2.0
3.0	6.0	1.0	108.0	49.0	599.1	1040.66	4.0
17.0	6.0	1.0	105.0	49.0	421.97	1312.57	5.0
22.0	6.0	1.0	110.0	47.0	374.97	1668.74	3.0
21.0	5.0	1.0	102.0	55.0	409.09	1573.71	5.0
18.0	6.0	1.0	116.0	53.0	469.63	1786.82	3.0
7.0	6.0	1.0	105.0	48.0	455.23	1762.73	4.0
22.0	6.0	1.0	105.0	55.0	445.93	1582.21	3.0
13.0	5.0	1.0	105.0	52.0	498.99	1726.26	1.0
0.0	4.0	1.0	105.0	54.0	501.26	1662.27	4.0
3.0	6.0	1.0	114.0	52.0	534.97	1550.28	2.0
3.0	6.0	1.0	116.0	50.0	500.23	1560.29	2.0
18.0	5.0	1.0	111.0	45.0	401.64	1587.38	2.0
14.0	6.0	1.0	114.0	54.0	486.86	1576.39	4.0
7.0	6.0	1.0	103.0	51.0	572.92	1109.3	4.0
21.0	5.0	1.0	105.0	48.0	480.54	1154.34	2.0
9.0	4.0	1.0	115.0	46.0	475.59	1162.35	3.0
2.0	5.0	1.0	106.0	46.0	458.03	1111.51	4.0
2.0	6.0	1.0	112.0	56.0	402.54	1663.42	5.0
11.0	5.0	1.0	116.0	54.0	422.62	1668.43	1.0
8.0	6.0	1.0	114.0	52.0	391.33	1753.49	2.0
17.0	4.0	1.0	116.0	56.0	397.25	1743.48	4.0
7.0	6.0	1.0	114.0	52.0	410.04	1745.61	3.0
4.0	5.0	1.0	105.0	54.0	462.28	1775.67	4.0
6.0	6.0	1.0	117.0	50.0	475.37	1382.69	4.0
5.0	6.0	1.0	112.0	55.0	477.02	1588.6	5.0
17.0	6.0	1.0	106.0	55.0	447.66	1351.74	1.0
6.0	6.0	1.0	111.0	54.0	437.62	1240.77	5.0
9.0	6.0	1.0	118.0	53.0	445.88	1106.79	4.0
0.0	5.0	1.0	103.0	56.0	415.02	1103.91	4.0
2.0	5.0	1.0	114.0	54.0	462.99	1414.92	2.0
22.0	5.0	1.0	119.0	52.0	416.91	1435.95	5.0
15.0	6.0	1.0	102.0	47.0	445.06	1590.92	4.0
2.0	5.0	1.0	110.0	51.0	403.25	1597.9	2.0
3.0	6.0	1.0	115.0	56.0	448.74	1650.48	3.0
17.0	5.0	2.0	105.0	50.0	503.73	1690.49	5.0
8.0	6.0	2.0	114.0	54.0	499.06	1655.4	4.0
16.0	6.0	2.0	111.0	50.0	514.18	1293.22	4.0
10.0	6.0	2.0	109.0	54.0	553.03	1507.23	1.0
10.0	6.0	2.0	109.0	53.0	497.39	1642.11	4.0
18.0	4.0	2.0	117.0	45.0	497.64	1693.11	1.0
8.0	5.0	2.0	104.0	53.0	455.64	1214.12	4.0
4.0	4.0	2.0	116.0	54.0	429.29	1405.13	1.0
16.0	4.0	2.0	104.0	46.0	467.07	1273.21	4.0
19.0	6.0	2.0	103.0	54.0	496.18	1275.22	3.0
6.0	4.0	2.0	102.0	56.0	473.15	1272.32	3.0
15.0	5.0	2.0	117.0	52.0	521.8	1288.33	3.0
2.0	5.0	2.0	112.0	51.0	495.41	1388.43	2.0
20.0	5.0	2.0	112.0	53.0	476.8	1542.56	4.0
2.0	5.0	2.0	113.0	49.0	481.33	1429.47	2.0
13.0	6.0	2.0	104.0	54.0	504.89	1484.18	4.0
20.0	6.0	2.0	115.0	50.0	516.58	1407.1	4.0
12.0	6.0	2.0	103.0	53.0	531.81	1248.2	4.0
19.0	6.0	2.0	117.0	45.0	567.53	1111.34	5.0
6.0	5.0	2.0	107.0	54.0	527.35	1207.53	4.0
3.0	6.0	2.0	108.0	55.0	507.31	1244.61	4.0
16.0	4.0	2.0	116.0	50.0	490.62	1327.62	4.0
8.0	6.0	2.0	109.0	50.0	474.39	1460.58	3.0
7.0	5.0	2.0	116.0	51.0	479.8	1291.95	4.0
17.0	6.0	2.0	116.0	53.0	521.13	1131.6	3.0
14.0	5.0	2.0	119.0	45.0	519.81	1215.71	3.0
14.0	6.0	2.0	119.0	53.0	499.31	1169.82	5.0
5.0	6.0	2.0	111.0	53.0	519.34	1119.59	3.0
21.0	5.0	2.0	115.0	53.0	515.47	1173.85	1.0
8.0	6.0	2.0	99.0	45.0	470.2	1270.56	3.0
0.0	4.0	2.0	114.0	52.0	471.85	1370.57	4.0
13.0	4.0	2.0	115.0	51.0	507.15	1220.54	4.0
15.0	5.0	2.0	116.0	50.0	522.81	1041.67	1.0
7.0	5.0	2.0	115.0	52.0	487.53	1106.63	5.0
2.0	5.0	2.0	116.0	48.0	521.63	1214.65	5.0
19.0	6.0	2.0	104.0	55.0	488.03	1184.84	5.0
21.0	5.0	2.0	110.0	51.0	495.69	1042.72	5.0
8.0	6.0	2.0	119.0	55.0	498.91	1101.81	2.0
15.0	5.0	2.0	113.0	54.0	484.7	1346.93	5.0
13.0	6.0	2.0	107.0	49.0	508.32	1257.81	2.0
19.0	5.0	2.0	112.0	52.0	450.21	1075.17	3.0
2.0	6.0	2.0	106.0	49.0	450.84	1152.18	3.0
20.0	6.0	2.0	116.0	47.0	481.65	1146.19	3.0
13.0	6.0	2.0	117.0	45.0	498.05	1160.1	4.0
8.0	5.0	2.0	114.0	47.0	495.7	1205.12	4.0
14.0	5.0	2.0	104.0	52.0	480.91	1158.33	1.0
7.0	6.0	2.0	105.0	54.0	500.17	1091.32	4.0
19.0	6.0	2.0	110.0	53.0	477.66	1100.41	2.0
8.0	6.0	2.0	116.0	55.0	542.42	1082.42	4.0
11.0	6.0	2.0	110.0	54.0	533.12	1059.51	5.0
1.0	5.0	2.0	97.0	51.0	520.17	1070.52	4.0
8.0	5.0	2.0	118.0	47.0	465.88	1301.56	3.0
10.0	5.0	2.0	108.0	52.0	513.77	1283.52	4.0
7.0	5.0	2.0	116.0	49.0	467.72	1194.9	3.0
21.0	6.0	2.0	109.0	53.0	487.87	1208.72	3.0
4.0	5.0	2.0	105.0	50.0	496.8	1293.63	3.0
16.0	6.0	2.0	110.0	45.0	456.94	1345.68	4.0
1.0	6.0	1.0	116.0	50.0	401.55	1496.69	1.0
17.0	6.0	1.0	110.0	55.0	411.28	1490.87	2.0
19.0	5.0	1.0	110.0	49.0	413.74	1296.88	3.0
15.0	5.0	1.0	114.0	56.0	391.11	1109.99	4.0
13.0	6.0	1.0	119.0	52.0	414.27	1142.5	3.0
17.0	6.0	1.0	114.0	53.0	433.16	1157.51	3.0
13.0	6.0	1.0	111.0	50.0	385.63	1154.52	2.0
20.0	5.0	1.0	109.0	56.0	396.38	1154.55	3.0
2.0	6.0	1.0	112.0	47.0	377.89	1132.53	1.0
7.0	5.0	1.0	97.0	51.0	344.19	1148.66	5.0
5.0	5.0	1.0	102.0	55.0	373.95	1351.57	4.0
20.0	4.0	1.0	110.0	54.0	381.28	1315.74	4.0
18.0	4.0	1.0	107.0	54.0	391.63	1367.71	3.0
14.0	5.0	1.0	110.0	51.0	369.8	1134.82	2.0
17.0	5.0	1.0	108.0	51.0	347.73	1410.73	1.0
18.0	5.0	1.0	109.0	50.0	373.89	1366.21	5.0
16.0	6.0	1.0	114.0	49.0	350.46	1322.26	3.0
2.0	6.0	1.0	116.0	49.0	350.26	1272.27	4.0
17.0	6.0	1.0	103.0	50.0	409.76	1368.28	2.0
0.0	6.0	1.0	117.0	51.0	357.93	1561.29	1.0
21.0	6.0	1.0	117.0	56.0	397.58	1154.38	4.0
12.0	5.0	1.0	110.0	47.0	454.96	1174.39	4.0
7.0	6.0	1.0	104.0	50.0	478.52	1263.3	1.0
17.0	5.0	1.0	107.0	55.0	373.83	1383.34	2.0
15.0	6.0	1.0	109.0	56.0	408.45	1323.35	4.0
4.0	5.0	1.0	114.0	50.0	431.42	1328.51	1.0
6.0	4.0	1.0	115.0	48.0	412.2	1326.42	2.0
1.0	6.0	1.0	104.0	52.0	400.61	1331.43	3.0
0.0	4.0	1.0	115.0	45.0	493.29	1517.49	1.0
1.0	6.0	1.0	119.0	54.0	441.73	1339.48	4.0
0.0	6.0	1.0	110.0	53.0	486.57	1088.61	4.0
8.0	6.0	1.0	112.0	55.0	415.66	960.67	5.0
21.0	5.0	1.0	109.0	50.0	416.06	1184.69	3.0
7.0	6.0	1.0	115.0	46.0	490.31	1396.6	1.0
4.0	5.0	1.0	115.0	52.0	484.65	1316.74	1.0
16.0	4.0	1.0	105.0	51.0	488.75	1402.77	2.0
19.0	6.0	1.0	109.0	48.0	479.42	1485.79	1.0
13.0	5.0	1.0	104.0	46.0	443.16	1379.91	2.0
0.0	6.0	1.0	119.0	47.0	427.66	1373.92	2.0
21.0	5.0	1.0	105.0	53.0	434.47	1350.95	2.0
5.0	6.0	1.0	107.0	49.0	470.59	1301.92	1.0
1.0	5.0	1.0	99.0	49.0	488.46	1118.9	1.0
0.0	6.0	1.0	115.0	55.0	472.08	1131.48	2.0
4.0	5.0	1.0	97.0	54.0	491.78	1127.49	1.0
5.0	6.0	1.0	114.0	53.0	438.67	1108.4	1.0
19.0	6.0	1.0	114.0	46.0	483.86	1328.22	4.0
20.0	5.0	1.0	111.0	46.0	447.41	1391.23	3.0
15.0	5.0	1.0	111.0	54.0	448.28	1452.11	2.0
20.0	5.0	1.0	110.0	54.0	440.67	1576.11	2.0
22.0	6.0	1.0	112.0	50.0	465.34	1354.12	5.0
11.0	5.0	1.0	114.0	52.0	470.95	1507.13	2.0
2.0	4.0	1.0	102.0	54.0	561.63	1437.21	3.0
5.0	6.0	1.0	118.0	52.0	544.06	1620.22	3.0
4.0	6.0	1.0	112.0	52.0	473.24	1471.32	2.0
11.0	6.0	1.0	109.0	46.0	522.76	1269.33	4.0
1.0	6.0	1.0	107.0	52.0	482.38	1197.43	3.0
5.0	5.0	1.0	107.0	53.0	457.08	1315.56	4.0
2.0	6.0	2.0	113.0	53.0	536.8	1514.47	2.0
22.0	4.0	2.0	107.0	50.0	546.21	1483.18	2.0
0.0	5.0	2.0	106.0	56.0	547.36	1620.1	2.0
22.0	6.0	2.0	115.0	49.0	538.07	1628.2	3.0
16.0	4.0	2.0	104.0	46.0	540.47	1673.34	2.0
17.0	4.0	2.0	118.0	50.0	482.53	1567.53	2.0
16.0	4.0	2.0	119.0	54.0	475.81	1451.61	2.0
19.0	5.0	2.0	115.0	54.0	470.99	1356.62	3.0
13.0	6.0	2.0	118.0	55.0	508.91	1390.58	4.0
22.0	5.0	2.0	119.0	46.0	453.55	1427.95	5.0
7.0	6.0	2.0	119.0	46.0	460.02	1554.6	2.0
2.0	5.0	2.0	98.0	46.0	542.03	1148.71	2.0
13.0	5.0	2.0	116.0	50.0	532.52	1274.82	4.0
3.0	6.0	2.0	105.0	49.0	476.51	1317.59	4.0
21.0	5.0	2.0	109.0	51.0	507.75	1307.85	3.0
13.0	6.0	2.0	100.0	48.0	484.53	1314.56	4.0
4.0	6.0	2.0	114.0	52.0	473.64	1409.57	2.0
18.0	6.0	2.0	105.0	52.0	462.63	1508.54	2.0
5.0	5.0	2.0	100.0	50.0	459.08	1571.67	1.0
14.0	6.0	2.0	110.0	54.0	454.8	1554.63	2.0
2.0	6.0	2.0	103.0	50.0	474.88	1639.65	2.0
3.0	5.0	2.0	116.0	55.0	479.51	1536.84	4.0
12.0	6.0	2.0	108.0	48.0	496.19	1282.72	5.0
1.0	6.0	2.0	105.0	50.0	498.45	1178.81	4.0
13.0	4.0	2.0	107.0	55.0	579.12	1291.93	5.0
2.0	6.0	2.0	119.0	50.0	503.48	1302.81	4.0
8.0	5.0	2.0	114.0	54.0	454.59	1359.17	5.0
18.0	6.0	2.0	118.0	54.0	410.27	1494.18	2.0
15.0	5.0	2.0	119.0	45.0	468.73	1329.19	4.0
11.0	5.0	2.0	111.0	53.0	459.16	1188.1	4.0
16.0	6.0	2.0	104.0	46.0	475.71	1277.12	4.0
20.0	4.0	2.0	114.0	50.0	532.95	1203.33	4.0
5.0	6.0	2.0	118.0	55.0	473.32	1280.32	4.0
19.0	5.0	2.0	104.0	54.0	485.83	1224.41	4.0
22.0	5.0	2.0	98.0	55.0	482.12	1432.42	1.0
22.0	6.0	2.0	109.0	54.0	495.4	1549.51	2.0
10.0	5.0	2.0	118.0	54.0	461.24	1273.52	4.0
5.0	5.0	2.0	114.0	51.0	416.38	1131.56	5.0
19.0	6.0	2.0	114.0	49.0	430.8	1162.52	5.0
21.0	6.0	2.0	105.0	50.0	461.57	1217.9	4.0
17.0	5.0	2.0	112.0	51.0	474.81	1150.72	1.0
16.0	5.0	2.0	119.0	51.0	465.38	923.63	5.0
6.0	4.0	2.0	110.0	49.0	397.22	1092.68	1.0
13.0	4.0	2.0	119.0	51.0	400.4	1301.69	4.0
5.0	5.0	2.0	104.0	52.0	479.63	1287.87	2.0
12.0	5.0	2.0	111.0	55.0	433.57	1131.88	2.0
5.0	6.0	2.0	114.0	56.0	351.61	1289.99	5.0
18.0	5.0	2.0	113.0	52.0	365.48	1039.5	2.0
22.0	5.0	2.0	116.0	47.0	398.79	1144.51	4.0
6.0	4.0	2.0	105.0	50.0	411.52	1121.52	5.0
16.0	5.0	2.0	116.0	53.0	399.4	1239.55	5.0
11.0	5.0	2.0	112.0	53.0	372.7	1244.53	1.0
20.0	4.0	2.0	104.0	49.0	402.91	1139.66	4.0
14.0	6.0	2.0	109.0	49.0	379.17	1070.57	4.0
8.0	5.0	2.0	117.0	55.0	473.01	1153.74	1.0
0.0	6.0	2.0	114.0	52.0	423.35	1205.71	4.0
19.0	5.0	2.0	102.0	56.0	416.65	1463.82	1.0
3.0	5.0	1.0	109.0	53.0	356.94	1353.73	3.0
17.0	6.0	1.0	114.0	49.0	355.92	1207.21	1.0
17.0	5.0	1.0	114.0	54.0	351.19	1161.26	5.0
20.0	5.0	1.0	105.0	51.0	363.68	1283.27	1.0
3.0	6.0	1.0	116.0	49.0	372.87	1343.28	3.0
22.0	5.0	1.0	115.0	45.0	368.78	1470.29	1.0
3.0	4.0	1.0	114.0	53.0	346.16	1482.38	1.0
21.0	6.0	1.0	105.0	51.0	383.44	1214.39	1.0
8.0	6.0	1.0	109.0	54.0	403.45	1235.3	3.0
8.0	4.0	1.0	104.0	49.0	433.65	1188.34	5.0
7.0	6.0	1.0	109.0	53.0	437.65	1170.35	3.0
17.0	6.0	1.0	105.0	49.0	480.86	1194.51	2.0
20.0	5.0	1.0	112.0	50.0	463.03	1220.42	5.0
18.0	5.0	1.0	104.0	52.0	479.45	1074.43	4.0
22.0	5.0	1.0	114.0	51.0	425.93	1068.49	4.0
2.0	5.0	1.0	104.0	56.0	433.47	1293.48	2.0
8.0	4.0	1.0	104.0	50.0	479.11	1292.61	1.0
8.0	5.0	1.0	97.0	54.0	477.21	1121.67	1.0
7.0	6.0	1.0	109.0	49.0	467.3	1260.69	2.0
18.0	6.0	1.0	115.0	50.0	444.52	1157.6	5.0
7.0	4.0	1.0	108.0	53.0	429.24	1122.74	4.0
1.0	5.0	1.0	111.0	56.0	433.9	1163.77	1.0
4.0	4.0	1.0	117.0	54.0	417.04	1011.79	2.0
13.0	5.0	1.0	118.0	47.0	397.03	1016.91	2.0
19.0	6.0	1.0	107.0	50.0	414.75	950.92	2.0
22.0	5.0	1.0	116.0	54.0	374.89	964.95	2.0
5.0	6.0	1.0	106.0	50.0	389.21	979.92	4.0
17.0	6.0	1.0	99.0	52.0	497.21	1097.9	2.0
22.0	5.0	1.0	103.0	51.0	471.57	953.48	5.0
7.0	5.0	1.0	117.0	55.0	479.99	835.49	5.0
22.0	6.0	1.0	116.0	54.0	449.74	918.4	1.0
12.0	6.0	1.0	119.0	49.0	310.05	977.22	3.0
18.0	4.0	1.0	103.0	50.0	344.92	1026.23	4.0
20.0	6.0	1.0	114.0	51.0	426.27	999.11	5.0
11.0	6.0	1.0	112.0	50.0	436.17	991.11	5.0
10.0	5.0	1.0	119.0	47.0	416.68	1064.12	2.0
3.0	5.0	1.0	118.0	52.0	461.59	1168.13	4.0
2.0	4.0	1.0	103.0	51.0	377.21	923.21	2.0
1.0	5.0	1.0	109.0	50.0	393.37	937.22	4.0
21.0	6.0	1.0	112.0	45.0	384.32	996.32	3.0
17.0	6.0	1.0	111.0	54.0	493.99	975.33	5.0
22.0	6.0	1.0	107.0	49.0	429.09	1076.43	3.0
22.0	5.0	1.0	99.0	45.0	506.16	1166.56	4.0
9.0	4.0	1.0	119.0	52.0	497.56	1292.47	2.0
10.0	4.0	1.0	114.0	53.0	490.49	1307.18	1.0
2.0	6.0	1.0	118.0	54.0	525.04	1304.1	2.0
19.0	5.0	1.0	112.0	47.0	493.64	1333.2	2.0
8.0	5.0	1.0	110.0	50.0	561.36	1228.34	1.0
17.0	6.0	1.0	105.0	54.0	445.42	1122.53	1.0
3.0	5.0	1.0	105.0	50.0	456.54	1163.61	2.0
6.0	6.0	1.0	118.0	49.0	464.98	1190.62	4.0
8.0	5.0	1.0	115.0	54.0	465.09	1359.58	1.0
9.0	5.0	1.0	119.0	52.0	476.33	912.95	2.0
17.0	5.0	1.0	105.0	55.0	495.26	1035.6	5.0
20.0	5.0	1.0	116.0	55.0	470.25	975.71	3.0
3.0	4.0	1.0	118.0	52.0	507.48	1005.82	1.0
1.0	6.0	1.0	114.0	55.0	540.49	1016.59	5.0
13.0	6.0	1.0	115.0	54.0	546.12	1034.85	3.0
19.0	4.0	1.0	112.0	54.0	555.59	1069.56	4.0
19.0	6.0	2.0	116.0	54.0	503.77	1218.57	2.0
3.0	5.0	2.0	107.0	46.0	514.1	1130.54	3.0
10.0	5.0	2.0	109.0	52.0	509.88	1274.67	4.0
4.0	6.0	2.0	112.0	54.0	498.92	1206.63	3.0
4.0	5.0	2.0	104.0	53.0	426.72	990.65	4.0
0.0	6.0	2.0	118.0	49.0	383.72	920.84	4.0
20.0	5.0	2.0	107.0	49.0	424.31	894.72	5.0
6.0	5.0	2.0	112.0	52.0	454.22	860.81	4.0
19.0	4.0	2.0	118.0	46.0	517.62	1044.93	1.0
13.0	6.0	2.0	107.0	45.0	494.12	1191.81	3.0
9.0	5.0	2.0	119.0	52.0	462.71	1101.17	5.0
18.0	6.0	2.0	112.0	49.0	502.67	1220.18	4.0
6.0	6.0	2.0	100.0	51.0	438.31	1229.19	4.0
4.0	6.0	2.0	106.0	49.0	421.18	1328.1	4.0
10.0	4.0	2.0	110.0	52.0	479.79	1201.12	4.0
10.0	5.0	2.0	117.0	49.0	492.76	1528.33	5.0
13.0	5.0	2.0	109.0	46.0	470.65	1282.32	2.0
20.0	5.0	2.0	105.0	47.0	381.97	1448.41	1.0
9.0	5.0	2.0	107.0	53.0	487.98	1259.42	5.0
16.0	6.0	2.0	104.0	50.0	430.15	1152.51	4.0
0.0	6.0	2.0	106.0	52.0	380.74	1389.52	2.0
0.0	5.0	2.0	111.0	55.0	361.98	1460.56	1.0
19.0	6.0	2.0	106.0	45.0	408.05	1335.52	4.0
1.0	6.0	2.0	102.0	55.0	367.01	1294.9	4.0
10.0	6.0	2.0	108.0	49.0	361.64	1258.72	5.0
8.0	6.0	2.0	111.0	51.0	417.89	1265.63	2.0
16.0	6.0	2.0	106.0	54.0	398.17	1351.68	4.0
20.0	5.0	2.0	103.0	53.0	440.02	1468.69	1.0
7.0	5.0	2.0	107.0	51.0	457.35	1388.87	4.0
9.0	5.0	2.0	103.0	51.0	430.05	1334.88	2.0
9.0	6.0	2.0	119.0	53.0	396.32	1376.99	1.0
11.0	6.0	2.0	116.0	53.0	424.08	1407.5	1.0
0.0	6.0	2.0	109.0	55.0	460.45	1340.51	4.0
1.0	5.0	2.0	119.0	50.0	435.94	1388.52	5.0
10.0	6.0	2.0	114.0	52.0	391.99	1421.55	2.0
7.0	5.0	2.0	111.0	49.0	433.84	1242.53	5.0
5.0	6.0	2.0	112.0	49.0	411.31	1412.66	5.0
8.0	4.0	2.0	107.0	55.0	438.08	1289.57	4.0
22.0	6.0	2.0	105.0	53.0	383.93	1228.74	5.0
16.0	6.0	2.0	114.0	55.0	464.68	1313.71	4.0
8.0	6.0	2.0	107.0	47.0	473.48	1236.82	4.0
10.0	6.0	2.0	107.0	50.0	470.76	1515.73	1.0
18.0	4.0	2.0	118.0	56.0	463.21	1237.21	4.0
13.0	4.0	2.0	113.0	55.0	408.36	1426.26	1.0
19.0	5.0	2.0	116.0	49.0	396.76	1549.27	2.0
1.0	6.0	2.0	111.0	46.0	390.96	1408.28	1.0
17.0	6.0	2.0	104.0	47.0	378.13	1250.29	3.0
2.0	4.0	2.0	102.0	54.0	435.18	971.38	4.0
13.0	5.0	2.0	119.0	52.0	499.8	1071.39	4.0
7.0	6.0	2.0	113.0	54.0	521.98	1209.3	5.0
0.0	6.0	2.0	102.0	54.0	419.29	1210.34	5.0
1.0	5.0	2.0	108.0	52.0	464.69	1150.35	2.0
10.0	5.0	2.0	102.0	51.0	410.8	1068.51	2.0
9.0	5.0	2.0	107.0	49.0	413.57	1156.42	1.0
4.0	5.0	2.0	111.0	47.0	410.29	1244.43	3.0
0.0	6.0	2.0	103.0	53.0	411.47	1258.49	1.0
9.0	6.0	2.0	109.0	55.0	412.27	1235.48	2.0
9.0	5.0	2.0	97.0	50.0	443.63	1048.61	1.0
15.0	6.0	2.0	100.0	46.0	444.56	1277.67	2.0
21.0	4.0	2.0	116.0	53.0	478.49	1204.69	4.0
17.0	6.0	1.0	119.0	55.0	329.37	1252.6	4.0
0.0	5.0	1.0	109.0	50.0	451.49	1224.74	4.0
21.0	5.0	1.0	109.0	49.0	440.33	1372.77	2.0
11.0	6.0	1.0	111.0	53.0	472.7	1452.79	4.0
21.0	6.0	1.0	119.0	53.0	482.97	1024.91	3.0
14.0	5.0	1.0	114.0	52.0	482.13	1040.92	4.0
2.0	4.0	1.0	110.0	53.0	376.75	1192.95	4.0
4.0	5.0	1.0	108.0	51.0	418.24	1391.92	1.0
16.0	6.0	1.0	109.0	50.0	433.15	1352.9	5.0
8.0	6.0	1.0	116.0	53.0	387.99	1243.48	3.0
6.0	6.0	1.0	104.0	50.0	413.75	1280.49	1.0
8.0	5.0	1.0	97.0	53.0	406.78	1288.4	3.0
22.0	4.0	1.0	111.0	49.0	394.18	1502.22	1.0
4.0	5.0	1.0	118.0	53.0	376.14	1303.23	1.0
17.0	5.0	1.0	115.0	47.0	392.34	1148.11	5.0
18.0	5.0	1.0	105.0	53.0	387.93	1052.11	3.0
21.0	6.0	1.0	104.0	49.0	406.15	1232.12	5.0
16.0	6.0	1.0	105.0	48.0	363.3	1412.13	1.0
8.0	6.0	1.0	107.0	49.0	380.09	1234.21	5.0
1.0	5.0	1.0	114.0	51.0	404.38	1310.22	2.0
4.0	6.0	1.0	106.0	51.0	384.34	1320.32	5.0
3.0	5.0	1.0	114.0	48.0	365.11	1261.33	4.0
21.0	6.0	1.0	104.0	49.0	403.9	1292.43	4.0
18.0	6.0	1.0	107.0	49.0	414.82	1457.56	2.0
21.0	6.0	1.0	104.0	50.0	430.84	1481.47	2.0
12.0	5.0	1.0	112.0	49.0	451.81	1105.18	2.0
17.0	6.0	1.0	114.0	47.0	424.77	1466.1	2.0
19.0	5.0	1.0	119.0	45.0	490.42	1311.2	3.0
16.0	6.0	1.0	110.0	54.0	519.57	1273.34	4.0
10.0	5.0	1.0	105.0	52.0	463.34	1012.53	1.0
7.0	6.0	1.0	110.0	52.0	493.4	1025.61	5.0
14.0	6.0	1.0	107.0	45.0	419.36	1036.62	2.0
13.0	6.0	1.0	109.0	52.0	378.87	1047.58	5.0
15.0	6.0	1.0	118.0	52.0	367.02	1281.95	4.0
15.0	6.0	1.0	114.0	46.0	360.33	1325.6	4.0
12.0	4.0	1.0	107.0	54.0	387.52	1233.71	4.0
10.0	6.0	1.0	116.0	49.0	337.85	1647.82	2.0
11.0	6.0	1.0	108.0	52.0	351.54	1408.59	2.0
14.0	4.0	1.0	114.0	51.0	393.06	1431.85	3.0
7.0	6.0	1.0	114.0	49.0	402.57	1437.56	2.0
13.0	5.0	1.0	111.0	46.0	367.54	1602.57	2.0
2.0	5.0	1.0	105.0	49.0	395.88	1336.54	5.0
15.0	6.0	1.0	118.0	52.0	364.75	1102.67	4.0
17.0	6.0	1.0	116.0	52.0	361.32	1262.63	4.0
20.0	5.0	1.0	102.0	54.0	386.25	1073.65	3.0
4.0	5.0	1.0	111.0	47.0	414.41	1321.84	4.0
5.0	5.0	1.0	119.0	49.0	411.11	1295.72	5.0
4.0	5.0	1.0	107.0	49.0	408.91	1413.81	5.0
1.0	5.0	1.0	109.0	49.0	444.62	1423.93	2.0
20.0	6.0	1.0	119.0	54.0	426.19	1412.81	5.0
17.0	6.0	1.0	110.0	54.0	440.74	1450.17	1.0
21.0	5.0	1.0	107.0	49.0	372.7	1333.18	1.0
6.0	6.0	1.0	113.0	50.0	362.87	1247.19	1.0
18.0	6.0	1.0	113.0	49.0	461.1	1250.1	5.0
1.0	4.0	1.0	114.0	52.0	459.61	1320.12	2.0
19.0	4.0	1.0	105.0	49.0	342.73	1471.33	1.0
22.0	4.0	1.0	112.0	51.0	319.44	1065.32	2.0
18.0	5.0	2.0	106.0	49.0	438.77	1230.41	5.0
15.0	6.0	2.0	118.0	46.0	421.03	1248.42	2.0
9.0	6.0	2.0	114.0	50.0	429.74	1263.51	4.0
7.0	5.0	2.0	116.0	54.0	400.27	1269.52	2.0
21.0	5.0	2.0	112.0	50.0	373.73	1300.56	2.0
8.0	5.0	2.0	104.0	50.0	384.58	1397.52	4.0
15.0	5.0	2.0	114.0	51.0	414.6	1623.9	1.0
11.0	6.0	2.0	117.0	52.0	415.25	1423.72	1.0
17.0	6.0	2.0	109.0	54.0	384.88	1536.63	2.0
7.0	6.0	2.0	115.0	53.0	426.12	1423.68	2.0
7.0	5.0	2.0	118.0	50.0	402.19	1142.69	1.0
9.0	6.0	2.0	107.0	51.0	425.5	1030.87	4.0
5.0	6.0	2.0	114.0	49.0	397.19	1135.88	3.0
19.0	5.0	2.0	106.0	47.0	456.95	1170.99	4.0
3.0	6.0	2.0	108.0	51.0	445.48	1241.5	4.0
12.0	5.0	2.0	104.0	49.0	433.41	1366.51	2.0
6.0	5.0	2.0	104.0	56.0	454.84	1196.52	2.0
0.0	6.0	2.0	114.0	50.0	421.32	1034.55	4.0
6.0	6.0	2.0	116.0	52.0	425.32	1103.53	2.0
13.0	5.0	2.0	104.0	50.0	401.2	1041.66	4.0
17.0	4.0	2.0	104.0	47.0	376.08	1007.57	5.0
15.0	5.0	2.0	110.0	54.0	431.61	992.74	4.0
10.0	4.0	2.0	108.0	53.0	427.22	1106.71	4.0
22.0	4.0	2.0	108.0	52.0	393.4	1208.82	5.0
18.0	5.0	2.0	112.0	49.0	398.07	1303.73	2.0
4.0	5.0	2.0	115.0	54.0	394.83	1162.21	2.0
1.0	6.0	2.0	114.0	54.0	380.19	1156.26	5.0
17.0	5.0	2.0	112.0	56.0	370.16	1143.27	1.0
7.0	5.0	2.0	102.0	49.0	382.23	982.28	2.0
18.0	6.0	2.0	109.0	53.0	408.43	1063.29	2.0
16.0	6.0	2.0	116.0	51.0	408.91	1111.38	1.0
8.0	6.0	2.0	103.0	49.0	440.41	1267.39	5.0
22.0	6.0	2.0	115.0	55.0	463.52	1058.3	4.0
6.0	5.0	2.0	99.0	54.0	397.53	1059.34	4.0
3.0	4.0	2.0	107.0	50.0	391.66	1278.35	3.0
21.0	6.0	2.0	105.0	51.0	396.61	1252.51	5.0
5.0	5.0	2.0	111.0	53.0	415.44	1038.42	5.0
22.0	6.0	2.0	102.0	50.0	395.81	1066.43	2.0
21.0	6.0	2.0	105.0	54.0	429.0	1129.49	5.0
4.0	4.0	2.0	111.0	49.0	410.32	973.48	1.0
5.0	5.0	2.0	104.0	54.0	410.67	970.61	2.0
5.0	5.0	2.0	104.0	56.0	384.99	901.67	3.0
4.0	5.0	2.0	119.0	49.0	395.74	885.69	1.0
10.0	6.0	2.0	114.0	49.0	425.89	892.6	1.0
9.0	5.0	2.0	117.0	54.0	441.86	1152.74	5.0
17.0	6.0	2.0	113.0	54.0	441.28	1136.77	2.0
7.0	6.0	2.0	119.0	50.0	510.18	1043.79	3.0
13.0	4.0	2.0	108.0	49.0	504.65	1079.91	3.0
11.0	5.0	2.0	118.0	49.0	484.48	1190.92	3.0
21.0	5.0	2.0	104.0	46.0	449.35	1301.95	2.0
22.0	4.0	2.0	118.0	50.0	382.11	1372.92	1.0
14.0	5.0	2.0	109.0	49.0	429.18	1366.9	1.0
19.0	5.0	2.0	119.0	54.0	418.29	1154.48	3.0
6.0	5.0	2.0	112.0	45.0	433.63	1010.49	4.0
5.0	5.0	2.0	118.0	52.0	432.27	1056.4	3.0
7.0	5.0	1.0	116.0	49.0	374.22	1076.22	1.0
6.0	4.0	1.0	107.0	50.0	393.65	1029.23	4.0
17.0	4.0	1.0	114.0	55.0	383.95	1046.11	4.0
18.0	6.0	1.0	115.0	51.0	379.63	1048.11	5.0
10.0	5.0	1.0	115.0	53.0	409.63	1075.12	1.0
1.0	6.0	1.0	119.0	55.0	540.57	1291.13	4.0
5.0	6.0	1.0	105.0	48.0	477.26	1269.21	4.0
12.0	6.0	1.0	102.0	56.0	505.43	1303.22	4.0
18.0	6.0	1.0	110.0	51.0	493.11	1051.32	3.0
11.0	6.0	1.0	112.0	53.0	533.77	1313.33	2.0
16.0	5.0	1.0	106.0	53.0	492.64	1242.43	1.0
5.0	6.0	1.0	116.0	49.0	447.72	1229.56	5.0
5.0	5.0	1.0	116.0	52.0	460.18	1169.47	4.0
21.0	6.0	1.0	104.0	50.0	410.18	1296.18	3.0
19.0	5.0	1.0	104.0	47.0	460.8	1437.1	1.0
0.0	5.0	1.0	112.0	47.0	449.98	1074.2	2.0
15.0	6.0	1.0	97.0	50.0	470.81	1098.34	1.0
4.0	5.0	1.0	109.0	51.0	328.73	1208.53	5.0
12.0	6.0	1.0	117.0	50.0	396.27	1359.61	4.0
18.0	6.0	1.0	97.0	50.0	348.85	1277.62	5.0
2.0	5.0	1.0	112.0	51.0	392.44	1250.58	5.0
15.0	6.0	1.0	98.0	54.0	468.76	1239.95	5.0
16.0	5.0	1.0	102.0	50.0	383.91	1256.6	5.0
16.0	5.0	1.0	107.0	53.0	391.62	1417.71	1.0
5.0	4.0	1.0	111.0	52.0	377.01	1272.82	3.0
20.0	5.0	1.0	105.0	50.0	412.82	1228.59	2.0
13.0	5.0	1.0	119.0	54.0	452.54	1228.85	4.0
4.0	5.0	1.0	116.0	52.0	439.15	1215.56	2.0
0.0	6.0	1.0	109.0	52.0	449.67	1037.57	5.0
7.0	5.0	1.0	112.0	53.0	422.74	1057.54	1.0
13.0	5.0	1.0	102.0	53.0	338.69	1046.67	4.0
15.0	6.0	1.0	107.0	54.0	399.61	1018.63	4.0
21.0	6.0	1.0	102.0	51.0	406.14	1237.65	5.0
5.0	6.0	1.0	114.0	55.0	390.32	1325.84	4.0
8.0	4.0	1.0	105.0	49.0	296.65	1569.72	2.0
10.0	6.0	1.0	100.0	54.0	294.2	1617.81	2.0
21.0	6.0	1.0	109.0	47.0	369.35	1448.93	2.0
17.0	5.0	1.0	114.0	56.0	349.46	1397.81	3.0
13.0	6.0	1.0	106.0	56.0	340.56	1258.17	4.0
8.0	6.0	1.0	118.0	50.0	351.02	1454.18	2.0
7.0	5.0	1.0	104.0	45.0	348.53	1300.19	4.0
8.0	5.0	1.0	105.0	53.0	348.06	1092.1	5.0
1.0	6.0	1.0	104.0	49.0	362.71	1079.12	4.0
15.0	6.0	1.0	112.0	52.0	346.93	1104.33	5.0
20.0	6.0	1.0	109.0	54.0	296.35	1318.32	2.0
3.0	5.0	1.0	114.0	46.0	328.27	1336.41	3.0
4.0	5.0	1.0	110.0	51.0	346.22	1509.42	5.0
21.0	6.0	1.0	105.0	52.0	380.3	1429.51	1.0
18.0	6.0	1.0	111.0	54.0	336.96	1691.52	4.0
8.0	6.0	1.0	116.0	52.0	389.66	1614.56	2.0
19.0	5.0	1.0	104.0	53.0	357.92	1531.52	1.0
3.0	6.0	1.0	105.0	45.0	415.23	1467.9	2.0
0.0	6.0	1.0	116.0	46.0	437.31	1467.72	2.0
17.0	6.0	1.0	111.0	49.0	452.44	1375.63	5.0
12.0	6.0	1.0	116.0	53.0	450.09	1516.68	3.0
8.0	4.0	1.0	112.0	47.0	390.85	1136.69	5.0
22.0	6.0	2.0	116.0	53.0	476.54	1208.87	4.0
18.0	6.0	2.0	109.0	46.0	514.79	1288.88	5.0
3.0	5.0	2.0	114.0	53.0	415.02	1219.99	2.0
3.0	4.0	2.0	111.0	51.0	398.88	1331.5	2.0
10.0	6.0	2.0	97.0	50.0	366.68	1071.51	4.0
22.0	5.0	2.0	111.0	45.0	362.62	1160.52	5.0
14.0	4.0	2.0	109.0	48.0	349.07	1378.55	3.0
0.0	6.0	2.0	107.0	48.0	386.11	1351.53	5.0
16.0	6.0	2.0	112.0	50.0	368.12	1520.66	2.0
2.0	6.0	2.0	105.0	52.0	412.41	1348.57	4.0
3.0	5.0	2.0	119.0	49.0	551.73	1157.74	5.0
9.0	6.0	2.0	117.0	47.0	492.04	1092.71	5.0
18.0	6.0	2.0	118.0	54.0	474.9	1269.82	2.0
13.0	6.0	2.0	105.0	55.0	448.76	1339.73	5.0
18.0	6.0	2.0	105.0	53.0	497.17	1392.21	4.0
16.0	6.0	2.0	97.0	50.0	501.82	1530.26	1.0
6.0	6.0	2.0	105.0	47.0	521.69	1355.27	5.0
16.0	6.0	2.0	117.0	46.0	550.34	923.28	2.0
3.0	5.0	2.0	119.0	51.0	507.91	1159.29	3.0
15.0	6.0	2.0	105.0	46.0	511.78	1127.38	3.0
22.0	6.0	2.0	114.0	52.0	464.08	1130.39	3.0
17.0	4.0	2.0	119.0	53.0	397.41	935.3	1.0
19.0	4.0	2.0	104.0	50.0	394.29	990.34	2.0
5.0	4.0	2.0	105.0	50.0	387.99	1151.35	3.0
11.0	6.0	2.0	117.0	49.0	443.64	1058.51	3.0
1.0	5.0	2.0	107.0	46.0	434.04	925.42	1.0
10.0	6.0	2.0	112.0	51.0	437.37	924.43	2.0
18.0	4.0	2.0	116.0	53.0	405.54	923.49	2.0
11.0	6.0	2.0	114.0	48.0	407.96	901.48	4.0
21.0	6.0	2.0	116.0	50.0	459.84	833.61	2.0
12.0	6.0	2.0	116.0	54.0	484.89	852.67	5.0
8.0	4.0	2.0	107.0	54.0	498.92	975.69	4.0
4.0	5.0	2.0	107.0	53.0	468.36	1037.6	5.0
2.0	5.0	2.0	103.0	46.0	414.7	1001.74	3.0
18.0	4.0	2.0	118.0	52.0	434.96	1090.77	4.0
15.0	5.0	2.0	103.0	54.0	474.51	995.79	2.0
22.0	6.0	2.0	104.0	50.0	451.63	1084.91	4.0
16.0	6.0	2.0	105.0	53.0	463.67	1102.92	3.0
0.0	6.0	2.0	119.0	50.0	522.37	1087.95	4.0
13.0	5.0	2.0	103.0	54.0	414.21	1017.92	5.0
7.0	5.0	2.0	114.0	49.0	416.96	1090.9	3.0
2.0	5.0	2.0	119.0	53.0	454.94	1135.48	4.0
2.0	5.0	2.0	115.0	52.0	425.38	1132.49	5.0
18.0	5.0	2.0	98.0	55.0	407.64	1140.4	2.0
8.0	6.0	2.0	109.0	54.0	402.19	1316.22	2.0
16.0	6.0	2.0	114.0	54.0	408.22	1326.23	3.0
2.0	5.0	2.0	108.0	53.0	387.11	1198.11	4.0
15.0	6.0	2.0	118.0	53.0	409.65	1236.11	3.0
13.0	5.0	2.0	105.0	52.0	442.36	1303.12	4.0
10.0	5.0	2.0	109.0	55.0	453.12	1354.13	2.0
12.0	5.0	2.0	118.0	49.0	439.6	1312.21	3.0
11.0	6.0	2.0	114.0	53.0	433.95	1320.22	3.0
5.0	6.0	2.0	114.0	52.0	413.2	1121.32	5.0
10.0	5.0	2.0	110.0	49.0	454.09	948.33	5.0
11.0	6.0	2.0	117.0	48.0	475.27	1006.43	4.0
9.0	4.0	2.0	118.0	54.0	410.4	1040.56	3.0
8.0	5.0	2.0	115.0	56.0	397.91	1042.47	5.0
13.0	5.0	1.0	104.0	49.0	316.33	1237.18	1.0
1.0	5.0	1.0	105.0	52.0	311.27	1063.1	1.0
20.0	5.0	1.0	97.0	52.0	352.56	1138.2	3.0
19.0	6.0	1.0	119.0	49.0	369.18	1385.34	5.0
22.0	6.0	1.0	114.0	50.0	355.74	1383.53	3.0
9.0	5.0	1.0	118.0	51.0	310.34	1441.61	2.0
3.0	5.0	1.0	105.0	55.0	323.45	1229.62	5.0
4.0	6.0	1.0	114.0	52.0	362.57	1546.58	2.0
19.0	6.0	1.0	114.0	51.0	328.33	1485.95	1.0
6.0	5.0	1.0	113.0	54.0	327.74	1470.6	2.0
1.0	4.0	1.0	118.0	48.0	332.2	1361.71	2.0
21.0	5.0	1.0	111.0	53.0	330.85	1276.82	4.0
21.0	6.0	1.0	119.0	51.0	366.64	1482.59	1.0
9.0	6.0	1.0	104.0	49.0	407.4	1027.85	4.0
21.0	5.0	1.0	118.0	54.0	381.22	1072.56	4.0
11.0	4.0	1.0	117.0	53.0	363.04	1166.57	3.0
12.0	6.0	1.0	117.0	46.0	332.26	1384.54	5.0
22.0	6.0	1.0	115.0	49.0	379.54	1270.67	3.0
19.0	5.0	1.0	108.0	56.0	352.26	1300.63	5.0
1.0	6.0	1.0	107.0	50.0	364.3	1350.65	4.0
15.0	6.0	1.0	119.0	45.0	347.75	1435.84	4.0
13.0	6.0	1.0	119.0	50.0	326.86	1541.72	1.0
18.0	6.0	1.0	114.0	54.0	374.2	1448.81	1.0
0.0	6.0	1.0	97.0	50.0	329.23	1153.93	2.0
1.0	5.0	1.0	112.0	52.0	407.33	1062.81	3.0
10.0	5.0	1.0	100.0	56.0	437.97	1302.17	4.0
16.0	5.0	1.0	115.0	51.0	444.25	1360.18	3.0
12.0	6.0	1.0	114.0	50.0	389.93	1410.19	5.0
20.0	6.0	1.0	118.0	46.0	286.03	1456.1	2.0
15.0	6.0	1.0	119.0	55.0	388.84	1058.12	1.0
12.0	6.0	1.0	109.0	49.0	437.14	1005.33	3.0
6.0	6.0	1.0	119.0	47.0	381.03	1080.32	3.0
7.0	5.0	1.0	108.0	49.0	360.94	1092.41	1.0
1.0	5.0	1.0	105.0	52.0	415.91	1196.42	3.0
11.0	6.0	1.0	114.0	54.0	403.52	1296.51	1.0
9.0	4.0	1.0	119.0	49.0	381.24	1298.52	5.0
18.0	5.0	1.0	112.0	47.0	444.91	1435.56	2.0
6.0	5.0	1.0	119.0	53.0	402.2	1250.52	4.0
10.0	5.0	1.0	112.0	50.0	137.77	1241.9	5.0
20.0	4.0	1.0	119.0	53.0	385.49	1258.72	4.0
14.0	6.0	1.0	105.0	51.0	443.51	1409.63	2.0
8.0	6.0	1.0	112.0	52.0	448.37	1267.68	3.0
19.0	4.0	1.0	118.0	52.0	486.34	1086.69	4.0
19.0	5.0	1.0	109.0	51.0	549.84	1076.87	4.0
10.0	5.0	1.0	111.0	53.0	518.13	1052.88	2.0
3.0	5.0	1.0	97.0	49.0	441.0	1272.99	4.0
3.0	5.0	1.0	117.0	47.0	497.81	1300.5	4.0
21.0	5.0	1.0	105.0	45.0	476.75	1392.51	1.0
9.0	6.0	1.0	114.0	49.0	474.03	1334.52	3.0
9.0	5.0	1.0	116.0	52.0	449.51	1292.55	4.0
6.0	4.0	1.0	105.0	45.0	442.21	1347.53	3.0
15.0	5.0	1.0	110.0	47.0	495.41	1279.66	2.0
4.0	6.0	1.0	111.0	46.0	475.66	1203.57	4.0
16.0	4.0	1.0	117.0	55.0	456.3	1126.74	4.0
12.0	6.0	1.0	119.0	56.0	409.3	1129.71	1.0
4.0	6.0	1.0	110.0	46.0	431.83	1317.82	3.0
8.0	6.0	1.0	118.0	53.0	513.12	929.73	4.0
15.0	6.0	2.0	114.0	46.0	476.71	1101.21	2.0
7.0	5.0	2.0	116.0	55.0	450.88	1047.26	3.0
4.0	6.0	2.0	100.0	53.0	478.09	1041.27	3.0
20.0	5.0	2.0	102.0	54.0	473.83	1030.28	2.0
14.0	5.0	2.0	106.0	53.0	475.89	1114.29	2.0
6.0	5.0	2.0	105.0	50.0	497.15	1184.38	1.0
6.0	4.0	2.0	119.0	46.0	477.89	1365.39	2.0
14.0	4.0	2.0	107.0	47.0	428.9	1290.3	5.0
4.0	6.0	2.0	104.0	53.0	311.61	1366.34	4.0
19.0	6.0	2.0	117.0	47.0	405.75	1213.35	1.0
15.0	6.0	2.0	117.0	50.0	479.41	1046.51	5.0
19.0	5.0	2.0	112.0	55.0	486.13	911.42	1.0
21.0	6.0	2.0	111.0	54.0	407.16	1043.43	3.0
19.0	6.0	2.0	105.0	51.0	383.01	1056.49	1.0
15.0	5.0	2.0	114.0	50.0	345.63	1178.48	2.0
14.0	6.0	2.0	109.0	50.0	447.21	1332.61	1.0
18.0	6.0	2.0	118.0	51.0	578.53	1176.67	2.0
20.0	6.0	2.0	109.0	51.0	528.31	1159.69	3.0
10.0	6.0	2.0	114.0	54.0	498.94	1267.6	2.0
21.0	6.0	2.0	105.0	55.0	485.68	1188.74	3.0
14.0	5.0	2.0	104.0	53.0	428.43	946.77	4.0
9.0	5.0	2.0	103.0	47.0	490.34	862.79	1.0
3.0	6.0	2.0	104.0	55.0	453.54	1082.91	4.0
17.0	5.0	2.0	114.0	52.0	476.91	1256.92	4.0
17.0	4.0	2.0	111.0	56.0	549.04	1181.95	5.0
22.0	6.0	2.0	118.0	50.0	568.9	1088.92	4.0
18.0	5.0	2.0	113.0	51.0	481.76	1095.9	4.0
10.0	6.0	2.0	112.0	47.0	548.17	1127.48	5.0
5.0	6.0	2.0	103.0	52.0	653.82	1079.49	4.0
21.0	5.0	2.0	111.0	50.0	605.69	1085.4	3.0
5.0	6.0	2.0	119.0	55.0	606.34	1100.22	5.0
8.0	4.0	2.0	108.0	55.0	521.91	624.23	1.0
19.0	6.0	2.0	112.0	53.0	489.78	1130.11	4.0
20.0	4.0	2.0	115.0	53.0	186.08	1203.11	4.0
9.0	4.0	2.0	114.0	53.0	442.41	1226.12	5.0
1.0	5.0	2.0	119.0	56.0	415.29	1189.13	5.0
4.0	4.0	2.0	105.0	56.0	397.99	1323.21	5.0
21.0	5.0	2.0	104.0	48.0	481.64	1309.22	3.0
2.0	6.0	2.0	105.0	53.0	463.04	1266.32	3.0
7.0	6.0	2.0	119.0	55.0	437.37	1309.33	5.0
19.0	6.0	2.0	102.0	56.0	447.54	1296.43	5.0
10.0	5.0	2.0	109.0	47.0	442.96	1181.56	5.0
16.0	5.0	2.0	111.0	51.0	442.84	1216.47	5.0
0.0	5.0	2.0	112.0	55.0	428.89	1163.18	5.0
10.0	4.0	2.0	105.0	47.0	463.92	1385.1	2.0
16.0	5.0	2.0	103.0	54.0	528.36	1346.2	3.0
8.0	6.0	2.0	105.0	50.0	508.7	1267.34	4.0
5.0	6.0	2.0	107.0	50.0	508.96	1360.53	4.0
14.0	6.0	2.0	103.0	51.0	481.51	1415.61	2.0
17.0	5.0	2.0	119.0	54.0	477.63	1468.62	1.0
8.0	4.0	2.0	104.0	50.0	431.67	1545.58	2.0
8.0	5.0	2.0	103.0	55.0	541.37	1531.95	2.0
16.0	5.0	2.0	109.0	53.0	512.21	1396.6	3.0
5.0	5.0	2.0	116.0	47.0	502.96	1187.71	5.0
13.0	4.0	2.0	114.0	49.0	538.64	1296.82	3.0
10.0	5.0	2.0	110.0	53.0	399.93	1358.59	3.0
15.0	5.0	2.0	109.0	53.0	508.52	1339.85	4.0
8.0	5.0	1.0	107.0	54.0	485.91	1385.56	2.0
22.0	6.0	1.0	112.0	51.0	489.19	1354.57	5.0
19.0	6.0	1.0	111.0	53.0	539.22	1303.54	5.0
8.0	6.0	1.0	114.0	49.0	476.11	1458.67	1.0
10.0	6.0	1.0	107.0	51.0	473.65	1250.63	4.0
19.0	6.0	1.0	110.0	49.0	554.36	1523.65	1.0
17.0	6.0	1.0	117.0	52.0	576.12	1342.84	5.0
12.0	4.0	1.0	109.0	51.0	498.6	1551.72	1.0
18.0	6.0	1.0	111.0	51.0	512.95	1407.81	4.0
1.0	5.0	1.0	115.0	46.0	490.2	1279.93	1.0
3.0	6.0	1.0	109.0	54.0	525.09	1216.81	3.0
6.0	6.0	1.0	116.0	54.0	568.27	1516.17	1.0
16.0	5.0	1.0	108.0	51.0	466.4	1789.18	2.0
14.0	5.0	1.0	105.0	49.0	490.91	1072.19	3.0
10.0	6.0	1.0	103.0	54.0	523.22	1299.1	5.0
11.0	5.0	1.0	117.0	50.0	546.15	1454.12	2.0
10.0	6.0	1.0	114.0	51.0	548.43	1579.33	2.0
8.0	6.0	1.0	114.0	54.0	574.01	1456.32	3.0
10.0	6.0	1.0	109.0	49.0	550.06	1498.41	5.0
17.0	5.0	1.0	119.0	51.0	549.13	1485.42	5.0
19.0	4.0	1.0	119.0	50.0	618.78	1521.51	2.0
2.0	5.0	1.0	118.0	45.0	640.96	1713.52	1.0
7.0	6.0	1.0	97.0	51.0	561.32	1619.56	2.0
10.0	5.0	1.0	117.0	52.0	606.52	1255.52	4.0
21.0	5.0	1.0	118.0	55.0	499.98	1183.9	5.0
13.0	4.0	1.0	117.0	45.0	585.79	1590.72	1.0
19.0	6.0	1.0	118.0	47.0	616.5	1711.63	2.0
4.0	5.0	1.0	111.0	54.0	614.04	1611.68	2.0
1.0	6.0	1.0	105.0	53.0	654.11	1646.69	1.0
16.0	6.0	1.0	105.0	52.0	501.75	1542.87	5.0
19.0	6.0	1.0	114.0	48.0	542.59	879.88	5.0
16.0	6.0	1.0	110.0	53.0	546.62	1352.99	4.0
2.0	5.0	1.0	108.0	52.0	521.18	1333.5	4.0
7.0	6.0	1.0	100.0	48.0	531.54	1268.51	5.0
16.0	5.0	1.0	107.0	51.0	581.85	1256.52	5.0
1.0	6.0	1.0	111.0	52.0	531.18	1232.55	5.0
13.0	6.0	1.0	104.0	49.0	478.07	1244.53	5.0
22.0	5.0	1.0	118.0	52.0	475.65	1425.66	1.0
20.0	6.0	1.0	118.0	50.0	514.99	1423.57	3.0
22.0	4.0	1.0	113.0	50.0	557.27	1261.74	4.0
16.0	6.0	1.0	119.0	46.0	570.08	1429.71	2.0
18.0	5.0	1.0	114.0	55.0	528.29	1335.82	5.0
8.0	5.0	1.0	114.0	47.0	422.2	1523.73	4.0
1.0	5.0	1.0	108.0	48.0	457.76	1475.21	3.0
9.0	6.0	1.0	107.0	48.0	434.49	1423.26	4.0
6.0	5.0	1.0	97.0	53.0	423.11	1277.27	5.0
7.0	5.0	1.0	102.0	49.0	414.64	1329.28	4.0
16.0	4.0	1.0	106.0	53.0	520.79	1189.29	4.0
16.0	5.0	1.0	111.0	52.0	512.79	1454.38	2.0
17.0	5.0	1.0	109.0	50.0	473.53	1420.39	4.0
10.0	5.0	1.0	108.0	49.0	563.22	1663.3	1.0
21.0	5.0	1.0	119.0	54.0	590.65	1664.34	2.0
10.0	5.0	1.0	106.0	54.0	496.95	1697.35	3.0
12.0	6.0	1.0	107.0	51.0	429.63	1644.51	1.0
9.0	5.0	1.0	112.0	52.0	482.43	1413.42	5.0
4.0	6.0	1.0	107.0	52.0	615.11	1785.43	1.0
9.0	5.0	1.0	117.0	54.0	554.77	1716.49	1.0
18.0	5.0	2.0	118.0	55.0	486.88	1777.48	3.0
7.0	4.0	2.0	112.0	53.0	559.79	1653.61	3.0
17.0	6.0	2.0	114.0	55.0	536.8	1409.67	5.0
14.0	5.0	2.0	109.0	45.0	637.31	1387.69	4.0
22.0	4.0	2.0	118.0	51.0	598.54	1560.6	4.0
10.0	5.0	2.0	114.0	49.0	571.01	1671.74	5.0
13.0	5.0	2.0	115.0	51.0	601.43	1501.77	5.0
1.0	6.0	2.0	111.0	47.0	558.85	1532.79	4.0
21.0	6.0	2.0	97.0	50.0	645.52	1550.91	3.0
0.0	6.0	2.0	107.0	51.0	598.77	1757.92	3.0
9.0	6.0	2.0	119.0	53.0	630.76	1901.95	3.0
6.0	6.0	2.0	118.0	50.0	541.49	1741.92	1.0
7.0	5.0	2.0	104.0	50.0	598.37	1550.9	4.0
20.0	5.0	2.0	119.0	49.0	611.02	1823.48	5.0
8.0	5.0	2.0	104.0	53.0	590.08	1922.49	2.0
13.0	5.0	2.0	119.0	49.0	641.6	1850.4	3.0
0.0	5.0	2.0	103.0	49.0	522.72	1808.22	3.0
21.0	5.0	2.0	97.0	56.0	553.73	1953.23	3.0
8.0	6.0	2.0	110.0	54.0	609.62	2034.11	4.0
11.0	5.0	2.0	116.0	52.0	504.3	1712.11	4.0
18.0	5.0	2.0	109.0	49.0	498.29	1918.12	2.0
18.0	6.0	2.0	119.0	52.0	566.18	1926.13	5.0
2.0	6.0	2.0	114.0	53.0	621.26	2058.21	3.0
8.0	6.0	2.0	105.0	52.0	550.23	1803.22	5.0
13.0	5.0	2.0	112.0	50.0	579.65	1929.32	3.0
7.0	6.0	2.0	109.0	55.0	599.38	1997.33	2.0
13.0	5.0	2.0	106.0	55.0	515.9	2091.43	5.0
19.0	6.0	2.0	114.0	48.0	501.31	-605.0	2.0
12.0	6.0	2.0	109.0	49.0	530.07	1796.47	4.0
6.0	5.0	2.0	103.0	50.0	527.15	1666.18	4.0
8.0	5.0	2.0	112.0	50.0	543.55	1582.1	2.0
12.0	5.0	2.0	104.0	50.0	451.36	1761.2	1.0
13.0	4.0	2.0	111.0	54.0	504.85	1988.34	5.0
0.0	6.0	2.0	116.0	51.0	518.91	-580.0	5.0
10.0	5.0	2.0	107.0	53.0	496.16	2155.61	5.0
20.0	6.0	2.0	112.0	54.0	491.37	2046.62	2.0
9.0	5.0	2.0	116.0	50.0	529.36	1963.58	2.0
7.0	6.0	2.0	116.0	53.0	550.68	2101.95	3.0
2.0	5.0	2.0	109.0	53.0	521.64	2098.6	4.0
0.0	5.0	2.0	117.0	55.0	553.75	2085.71	2.0
6.0	6.0	2.0	104.0	53.0	556.79	1772.82	2.0
17.0	4.0	2.0	102.0	49.0	530.87	1784.59	4.0
15.0	6.0	2.0	108.0	55.0	522.64	1722.85	2.0
3.0	6.0	2.0	105.0	51.0	556.74	1681.56	5.0
10.0	5.0	2.0	119.0	45.0	507.08	1531.57	5.0
18.0	5.0	2.0	105.0	54.0	463.06	1593.54	4.0
0.0	6.0	2.0	107.0	55.0	441.31	1835.67	5.0
17.0	6.0	2.0	118.0	53.0	504.29	1744.63	1.0
11.0	6.0	2.0	113.0	50.0	514.82	1797.65	1.0
0.0	5.0	2.0	108.0	53.0	500.23	1987.84	5.0
13.0	5.0	2.0	105.0	50.0	540.85	2139.72	2.0
4.0	5.0	2.0	103.0	51.0	537.94	2053.81	1.0
20.0	6.0	2.0	97.0	53.0	529.24	1784.93	3.0
4.0	6.0	2.0	118.0	54.0	531.82	1909.81	4.0
15.0	4.0	2.0	107.0	49.0	541.45	1812.17	4.0
20.0	6.0	2.0	116.0	49.0	536.09	-616.0	4.0
22.0	5.0	1.0	110.0	45.0	450.09	1978.19	4.0
1.0	6.0	1.0	111.0	52.0	481.96	2109.1	4.0
12.0	6.0	1.0	114.0	45.0	431.23	1760.12	4.0
18.0	6.0	1.0	102.0	48.0	457.08	1578.33	2.0
8.0	4.0	1.0	107.0	51.0	476.28	1822.32	1.0
10.0	4.0	1.0	116.0	54.0	504.03	1828.41	4.0
20.0	6.0	1.0	104.0	56.0	485.09	2171.42	2.0
16.0	5.0	1.0	116.0	50.0	504.13	2175.51	1.0
15.0	6.0	1.0	109.0	49.0	482.71	1919.52	3.0
6.0	5.0	1.0	117.0	50.0	533.59	2034.56	5.0
3.0	6.0	1.0	105.0	54.0	543.11	1781.52	1.0
2.0	6.0	1.0	117.0	53.0	497.35	2028.9	2.0
13.0	6.0	1.0	110.0	45.0	504.02	1953.72	3.0
12.0	5.0	1.0	115.0	52.0	514.75	2047.63	1.0
4.0	5.0	1.0	104.0	49.0	487.44	1912.68	3.0
17.0	6.0	1.0	102.0	51.0	487.71	1598.69	4.0
6.0	6.0	1.0	115.0	46.0	457.34	1757.87	5.0
20.0	6.0	1.0	98.0	51.0	447.35	1941.88	4.0
12.0	6.0	1.0	114.0	50.0	404.16	1962.99	1.0
8.0	5.0	1.0	97.0	55.0	447.03	1703.5	2.0
3.0	5.0	1.0	108.0	55.0	464.38	1766.51	4.0
18.0	6.0	1.0	102.0	55.0	445.01	1972.52	4.0
15.0	6.0	1.0	118.0	46.0	471.86	1991.55	3.0
8.0	6.0	1.0	105.0	54.0	351.64	1824.53	4.0
6.0	5.0	1.0	106.0	49.0	342.52	2030.66	1.0
17.0	6.0	1.0	104.0	49.0	350.01	1957.57	5.0
14.0	6.0	1.0	119.0	55.0	407.9	1635.74	5.0
18.0	6.0	1.0	109.0	55.0	415.68	1557.71	1.0
13.0	6.0	1.0	116.0	50.0	361.04	1803.82	2.0
6.0	5.0	1.0	107.0	52.0	392.31	1678.73	2.0
5.0	6.0	1.0	99.0	49.0	435.68	1660.21	4.0
4.0	4.0	1.0	119.0	50.0	406.35	1788.26	4.0
18.0	4.0	1.0	111.0	49.0	443.01	1641.27	5.0
2.0	4.0	1.0	100.0	50.0	449.41	1512.28	3.0
9.0	6.0	1.0	110.0	51.0	523.65	1295.29	3.0
1.0	5.0	1.0	118.0	55.0	542.57	1482.38	2.0
1.0	5.0	1.0	119.0	50.0	567.64	1440.39	5.0
10.0	6.0	1.0	111.0	54.0	495.67	1442.3	1.0
15.0	6.0	1.0	111.0	49.0	522.2	1533.34	2.0
9.0	6.0	1.0	109.0	52.0	597.74	1641.35	3.0
13.0	6.0	1.0	109.0	49.0	570.65	1646.51	5.0
18.0	6.0	1.0	113.0	51.0	529.37	1544.42	2.0
2.0	6.0	1.0	114.0	47.0	514.2	1484.43	1.0
0.0	5.0	1.0	105.0	45.0	547.88	1444.49	4.0
16.0	6.0	1.0	107.0	53.0	514.63	1223.48	5.0
6.0	5.0	1.0	119.0	55.0	401.96	1468.61	5.0
17.0	6.0	1.0	112.0	50.0	426.46	1431.67	5.0
5.0	6.0	1.0	110.0	54.0	426.24	1621.69	3.0
8.0	6.0	1.0	118.0	50.0	378.51	1586.6	3.0
11.0	5.0	1.0	105.0	50.0	430.17	1479.74	1.0
4.0	6.0	1.0	109.0	54.0	533.62	1621.77	3.0
0.0	5.0	1.0	104.0	51.0	609.98	1495.79	4.0
8.0	5.0	1.0	103.0	54.0	416.88	1525.91	3.0
12.0	6.0	1.0	107.0	49.0	342.81	1496.92	2.0
10.0	6.0	2.0	108.0	54.0	457.92	1508.95	3.0
15.0	5.0	2.0	119.0	52.0	524.01	1469.92	3.0
19.0	6.0	2.0	106.0	52.0	507.88	1529.9	1.0
11.0	5.0	2.0	117.0	49.0	472.25	1496.48	4.0
0.0	5.0	2.0	104.0	48.0	525.76	1466.49	2.0
14.0	5.0	2.0	108.0	52.0	525.57	1414.4	1.0
19.0	5.0	2.0	118.0	46.0	521.37	1653.22	5.0
13.0	5.0	2.0	105.0	56.0	504.17	1648.23	2.0
12.0	5.0	2.0	116.0	52.0	575.33	1576.11	4.0
12.0	6.0	2.0	119.0	55.0	546.3	1658.11	1.0
3.0	6.0	2.0	119.0	46.0	570.21	1809.12	2.0
16.0	6.0	2.0	112.0	56.0	468.28	1787.13	3.0
6.0	5.0	2.0	111.0	52.0	570.02	1958.21	5.0
20.0	6.0	2.0	113.0	51.0	539.81	1957.22	3.0
0.0	5.0	2.0	109.0	51.0	597.19	1793.32	2.0
5.0	5.0	2.0	116.0	53.0	536.89	1638.33	1.0
11.0	6.0	2.0	119.0	51.0	511.15	1682.43	2.0
10.0	4.0	2.0	114.0	50.0	509.97	1694.56	3.0
13.0	4.0	2.0	105.0	47.0	535.71	1690.47	1.0
22.0	6.0	2.0	117.0	49.0	524.4	1683.18	1.0
7.0	5.0	2.0	117.0	47.0	491.03	1673.1	2.0
8.0	6.0	2.0	111.0	51.0	499.68	1708.2	2.0
15.0	5.0	2.0	118.0	47.0	521.24	1923.34	1.0
17.0	5.0	2.0	104.0	50.0	535.08	1917.53	1.0
7.0	5.0	2.0	106.0	52.0	466.11	1949.61	4.0
2.0	5.0	2.0	115.0	49.0	510.71	1581.62	5.0
2.0	5.0	2.0	97.0	54.0	479.68	1842.58	4.0
15.0	6.0	2.0	112.0	54.0	484.24	1767.95	3.0
8.0	6.0	2.0	108.0	55.0	468.01	1809.6	2.0
12.0	4.0	2.0	104.0	50.0	505.29	1747.71	4.0
5.0	6.0	2.0	111.0	45.0	495.28	1792.82	2.0
1.0	6.0	2.0	116.0	55.0	484.86	2077.59	3.0
22.0	6.0	2.0	117.0	50.0	576.24	1666.85	3.0
18.0	6.0	2.0	103.0	51.0	559.89	1392.56	1.0
19.0	5.0	2.0	107.0	49.0	496.77	1508.57	3.0
22.0	5.0	2.0	105.0	53.0	501.97	1646.54	5.0
15.0	5.0	2.0	111.0	50.0	531.69	1546.67	4.0
10.0	6.0	2.0	105.0	46.0	511.37	1540.63	1.0
4.0	4.0	2.0	114.0	50.0	473.95	1540.65	2.0
14.0	4.0	2.0	99.0	52.0	454.22	1541.84	4.0
7.0	6.0	2.0	114.0	51.0	555.16	1713.72	3.0
3.0	5.0	2.0	111.0	50.0	497.06	1636.81	3.0
18.0	5.0	2.0	100.0	52.0	502.15	1769.93	4.0
7.0	5.0	2.0	112.0	55.0	476.81	1772.81	1.0
7.0	6.0	2.0	116.0	50.0	481.83	1732.17	2.0
1.0	5.0	2.0	103.0	55.0	530.13	1564.18	3.0
1.0	5.0	2.0	107.0	54.0	532.58	1792.19	5.0
1.0	6.0	2.0	111.0	53.0	483.52	1771.1	3.0
14.0	6.0	2.0	119.0	53.0	493.65	1842.12	5.0
18.0	6.0	2.0	114.0	55.0	495.24	2020.33	4.0
3.0	6.0	2.0	112.0	51.0	460.95	2064.32	3.0
17.0	6.0	2.0	118.0	54.0	469.95	-606.0	3.0
13.0	6.0	2.0	103.0	51.0	511.45	2280.42	3.0
15.0	6.0	1.0	105.0	49.0	442.32	1974.51	4.0
0.0	6.0	1.0	105.0	54.0	431.77	2038.52	4.0
20.0	6.0	1.0	110.0	50.0	387.26	2062.56	4.0
15.0	6.0	1.0	105.0	54.0	445.51	2197.52	4.0
3.0	5.0	1.0	116.0	52.0	397.73	1611.9	3.0
13.0	6.0	1.0	104.0	54.0	424.35	1453.72	3.0
20.0	5.0	1.0	102.0	50.0	375.45	1492.63	3.0
1.0	5.0	1.0	108.0	55.0	381.92	1501.68	2.0
16.0	6.0	1.0	108.0	50.0	398.37	2012.69	1.0
1.0	5.0	1.0	100.0	53.0	434.37	1887.87	1.0
5.0	5.0	1.0	111.0	51.0	450.85	2069.88	2.0
2.0	4.0	1.0	116.0	55.0	435.33	1897.99	2.0
4.0	4.0	1.0	117.0	47.0	430.63	2159.5	5.0
0.0	5.0	1.0	97.0	54.0	432.78	-609.0	1.0
22.0	4.0	1.0	116.0	50.0	416.91	1654.52	2.0
11.0	5.0	1.0	113.0	52.0	443.4	1491.55	1.0
7.0	6.0	1.0	119.0	53.0	419.16	1526.53	1.0
13.0	6.0	1.0	105.0	49.0	427.39	1672.66	1.0
3.0	6.0	1.0	105.0	51.0	408.73	1668.57	4.0
9.0	5.0	1.0	105.0	54.0	419.76	1249.74	5.0
14.0	6.0	1.0	102.0	50.0	407.51	1534.71	3.0
0.0	6.0	1.0	117.0	52.0	451.83	1569.82	3.0
13.0	4.0	1.0	104.0	51.0	430.83	1589.73	5.0
18.0	6.0	1.0	107.0	53.0	469.48	1582.21	2.0
5.0	5.0	1.0	112.0	52.0	410.3	1725.26	4.0
6.0	6.0	1.0	115.0	51.0	434.55	1803.27	3.0
10.0	6.0	1.0	117.0	53.0	431.4	2084.28	2.0
4.0	6.0	1.0	104.0	55.0	400.47	1598.29	2.0
7.0	6.0	1.0	109.0	53.0	381.97	2042.38	3.0
12.0	4.0	1.0	119.0	53.0	414.56	1610.0	1.0
14.0	4.0	1.0	108.0	47.0	433.11	1762.3	1.0
20.0	6.0	1.0	115.0	52.0	403.06	1517.34	1.0
6.0	5.0	1.0	102.0	49.0	370.43	1709.35	1.0
1.0	6.0	1.0	106.0	49.0	352.67	1588.51	3.0
12.0	6.0	1.0	117.0	52.0	413.49	1608.42	1.0
11.0	5.0	1.0	100.0	46.0	388.11	1733.43	2.0
19.0	5.0	1.0	108.0	50.0	379.76	1590.49	4.0
10.0	6.0	1.0	114.0	50.0	384.82	1444.48	2.0
8.0	5.0	1.0	110.0	53.0	384.33	1496.61	3.0
17.0	5.0	1.0	119.0	55.0	442.22	1500.67	2.0
18.0	5.0	1.0	105.0	49.0	453.98	1411.69	4.0
0.0	5.0	1.0	97.0	51.0	417.98	1473.6	5.0
2.0	6.0	1.0	107.0	52.0	423.27	1617.74	5.0
20.0	6.0	1.0	98.0	50.0	375.01	1660.77	3.0
12.0	6.0	1.0	113.0	54.0	371.91	1596.79	2.0
21.0	6.0	1.0	115.0	50.0	373.39	1466.91	1.0
11.0	5.0	1.0	113.0	54.0	400.3	1463.92	2.0
13.0	6.0	1.0	114.0	55.0	422.76	1473.95	5.0
17.0	6.0	1.0	107.0	48.0	380.36	1477.92	3.0
7.0	6.0	1.0	117.0	52.0	398.68	1396.9	4.0
11.0	5.0	1.0	107.0	52.0	420.88	1415.48	4.0
16.0	5.0	1.0	118.0	55.0	368.43	1525.49	2.0
16.0	6.0	1.0	119.0	50.0	397.78	1544.4	5.0
14.0	5.0	1.0	117.0	50.0	434.08	1486.22	2.0
1.0	5.0	1.0	114.0	45.0	373.37	1557.23	1.0
19.0	5.0	2.0	111.0	54.0	453.79	1497.11	1.0
3.0	5.0	2.0	106.0	53.0	476.9	1424.11	5.0
18.0	6.0	2.0	105.0	50.0	492.28	1432.12	3.0
0.0	6.0	2.0	119.0	53.0	480.69	1382.13	2.0
0.0	6.0	2.0	118.0	54.0	546.55	1411.21	2.0
17.0	5.0	2.0	116.0	53.0	555.67	1419.22	5.0
13.0	6.0	2.0	115.0	50.0	496.65	1472.32	4.0
4.0	5.0	2.0	104.0	55.0	493.27	1461.33	5.0
0.0	4.0	2.0	108.0	50.0	490.38	1544.43	3.0
14.0	5.0	2.0	113.0	52.0	503.86	1568.56	4.0
13.0	6.0	2.0	111.0	45.0	479.93	1586.47	3.0
15.0	5.0	2.0	111.0	53.0	489.51	1494.18	4.0
7.0	5.0	2.0	118.0	56.0	538.82	1536.1	4.0
16.0	6.0	2.0	103.0	50.0	520.25	1633.2	3.0
13.0	4.0	2.0	119.0	53.0	594.63	1708.34	2.0
4.0	5.0	2.0	114.0	49.0	589.87	1796.53	2.0
5.0	6.0	2.0	119.0	50.0	549.96	1775.61	3.0
4.0	5.0	2.0	106.0	46.0	509.0	1607.62	1.0
1.0	6.0	2.0	105.0	50.0	553.88	1450.58	1.0
12.0	6.0	2.0	116.0	49.0	515.35	1498.95	5.0
2.0	5.0	2.0	111.0	55.0	533.96	1499.6	3.0
18.0	4.0	2.0	114.0	50.0	562.78	1497.71	4.0
17.0	5.0	2.0	116.0	50.0	516.93	1512.82	4.0
20.0	4.0	2.0	118.0	52.0	552.5	1498.59	1.0
1.0	6.0	2.0	115.0	50.0	544.03	1500.85	3.0
21.0	4.0	2.0	119.0	56.0	531.26	1709.56	1.0
13.0	5.0	2.0	115.0	52.0	544.94	1692.57	2.0
10.0	4.0	2.0	116.0	55.0	580.71	1735.54	5.0
21.0	5.0	2.0	118.0	46.0	551.63	1499.67	3.0
21.0	6.0	2.0	104.0	49.0	587.95	1732.63	2.0
21.0	6.0	2.0	107.0	50.0	530.85	1664.65	5.0
1.0	5.0	2.0	107.0	51.0	552.14	1641.84	5.0
11.0	4.0	2.0	113.0	50.0	517.62	1584.72	3.0
21.0	4.0	2.0	108.0	53.0	548.18	1705.81	2.0
16.0	5.0	2.0	113.0	54.0	540.06	1906.93	3.0
18.0	6.0	2.0	118.0	50.0	553.64	1493.81	4.0
1.0	5.0	2.0	108.0	54.0	516.12	1514.17	3.0
14.0	6.0	2.0	111.0	50.0	520.56	1606.18	4.0
5.0	6.0	2.0	105.0	54.0	543.4	1745.19	5.0
2.0	6.0	2.0	116.0	50.0	498.23	1653.1	3.0
16.0	6.0	2.0	104.0	49.0	481.9	1683.12	4.0
15.0	6.0	2.0	112.0	50.0	455.19	1678.33	1.0
18.0	4.0	2.0	111.0	50.0	544.39	1695.32	3.0
22.0	5.0	2.0	98.0	49.0	545.94	1878.41	4.0
18.0	6.0	2.0	97.0	49.0	567.31	1753.42	1.0
18.0	5.0	2.0	102.0	55.0	507.88	1495.51	5.0
3.0	6.0	2.0	118.0	47.0	501.99	1392.52	5.0
14.0	6.0	2.0	111.0	50.0	444.26	1625.56	4.0
20.0	5.0	2.0	105.0	52.0	427.76	1681.52	4.0
5.0	6.0	2.0	118.0	50.0	484.72	1678.9	3.0
3.0	6.0	2.0	105.0	56.0	528.97	1677.72	5.0
18.0	5.0	2.0	119.0	47.0	545.67	1465.63	4.0
8.0	6.0	2.0	103.0	53.0	497.25	1463.68	5.0
0.0	5.0	2.0	110.0	55.0	456.29	1506.69	1.0
12.0	6.0	2.0	114.0	56.0	503.11	1505.87	3.0
0.0	5.0	2.0	113.0	51.0	499.66	1711.88	2.0
11.0	6.0	2.0	97.0	54.0	553.24	1696.99	4.0
5.0	4.0	1.0	116.0	53.0	479.15	1711.5	3.0
20.0	5.0	1.0	111.0	50.0	445.49	1800.51	4.0
22.0	6.0	1.0	114.0	54.0	407.21	1613.52	4.0
15.0	6.0	1.0	104.0	52.0	415.21	1609.55	4.0
22.0	6.0	1.0	111.0	51.0	383.62	1594.53	2.0
19.0	5.0	1.0	114.0	46.0	370.67	1752.66	1.0
20.0	6.0	1.0	104.0	52.0	395.6	1597.57	1.0
20.0	5.0	1.0	114.0	49.0	380.98	1371.74	4.0
12.0	5.0	1.0	114.0	50.0	519.88	1372.71	4.0
0.0	6.0	1.0	105.0	54.0	391.27	1379.82	1.0
8.0	6.0	1.0	108.0	53.0	427.91	1602.73	5.0
11.0	5.0	1.0	102.0	52.0	437.75	1612.21	1.0
12.0	4.0	1.0	112.0	49.0	418.0	1707.26	4.0
22.0	5.0	1.0	117.0	51.0	331.87	1702.27	1.0
0.0	6.0	1.0	103.0	54.0	324.95	1668.28	4.0
19.0	5.0	1.0	102.0	54.0	401.97	1711.29	3.0
19.0	5.0	1.0	115.0	51.0	389.81	1595.38	2.0
19.0	5.0	1.0	112.0	50.0	403.99	1501.39	2.0
8.0	5.0	1.0	118.0	49.0	440.55	1492.3	1.0
19.0	6.0	1.0	118.0	46.0	385.06	1490.34	3.0
13.0	6.0	1.0	105.0	53.0	384.02	1667.35	3.0
18.0	6.0	1.0	113.0	46.0	349.67	1281.51	2.0
5.0	5.0	1.0	104.0	52.0	315.28	1393.42	4.0
18.0	5.0	1.0	118.0	50.0	371.45	1388.43	5.0
18.0	6.0	1.0	112.0	47.0	378.16	1388.49	3.0
13.0	5.0	1.0	114.0	49.0	358.63	1395.48	5.0
0.0	5.0	1.0	99.0	46.0	313.65	1607.61	1.0
10.0	6.0	1.0	109.0	46.0	347.67	1666.67	1.0
21.0	6.0	1.0	116.0	52.0	317.66	1859.69	2.0
0.0	6.0	1.0	112.0	45.0	359.97	1773.6	1.0
1.0	6.0	1.0	102.0	49.0	346.49	1685.0	4.0
19.0	4.0	1.0	106.0	51.0	358.62	1765.77	4.0
0.0	5.0	1.0	105.0	49.0	360.2	1584.79	2.0
13.0	5.0	1.0	105.0	52.0	324.07	1472.91	4.0
13.0	5.0	1.0	108.0	46.0	364.28	1566.92	2.0
22.0	6.0	1.0	104.0	49.0	333.04	1607.95	5.0
14.0	5.0	1.0	114.0	53.0	352.29	1693.92	4.0
7.0	6.0	1.0	105.0	51.0	311.14	1630.0	1.0
5.0	6.0	1.0	118.0	55.0	418.99	1668.48	4.0
15.0	6.0	1.0	112.0	51.0	432.71	1511.49	5.0
11.0	6.0	1.0	116.0	50.0	394.03	1575.4	2.0
6.0	5.0	1.0	115.0	49.0	470.07	1523.22	2.0
11.0	6.0	1.0	107.0	54.0	469.53	1465.23	2.0
20.0	6.0	1.0	115.0	50.0	469.99	1593.11	4.0
15.0	6.0	1.0	102.0	52.0	402.74	1688.11	1.0
3.0	6.0	1.0	114.0	48.0	471.3	1798.12	2.0
7.0	5.0	1.0	103.0	52.0	453.38	1746.13	2.0
11.0	6.0	1.0	117.0	50.0	505.29	1615.21	1.0
21.0	5.0	1.0	110.0	48.0	571.53	1619.22	1.0
1.0	5.0	1.0	116.0	52.0	476.2	1637.32	3.0
4.0	6.0	1.0	114.0	56.0	459.38	1602.33	4.0
22.0	6.0	1.0	107.0	52.0	443.1	1500.43	1.0
20.0	6.0	1.0	109.0	51.0	412.89	1516.56	2.0
13.0	6.0	1.0	119.0	49.0	450.0	1629.47	3.0
21.0	6.0	1.0	111.0	49.0	484.98	1643.18	3.0
2.0	6.0	1.0	102.0	54.0	411.04	1583.1	1.0
8.0	4.0	1.0	119.0	55.0	424.57	1694.2	3.0
22.0	6.0	2.0	115.0	48.0	478.26	1640.34	4.0
19.0	6.0	2.0	104.0	49.0	489.27	1649.53	2.0
19.0	6.0	2.0	111.0	54.0	530.8	1652.61	3.0
8.0	4.0	2.0	116.0	52.0	498.24	1626.62	2.0
21.0	4.0	2.0	112.0	55.0	523.32	1549.58	3.0
13.0	6.0	2.0	118.0	52.0	329.64	1550.95	4.0
5.0	6.0	2.0	104.0	55.0	434.86	1385.6	4.0
13.0	4.0	2.0	112.0	46.0	492.6	1290.71	1.0
18.0	5.0	2.0	119.0	53.0	446.25	1315.82	2.0
5.0	4.0	2.0	106.0	47.0	484.49	1620.59	1.0
16.0	6.0	2.0	115.0	54.0	499.86	1489.85	1.0
12.0	6.0	2.0	105.0	46.0	480.73	1401.56	1.0
1.0	5.0	2.0	118.0	54.0	445.19	1636.57	5.0
6.0	5.0	2.0	109.0	53.0	408.33	1748.54	5.0
13.0	6.0	2.0	109.0	51.0	467.74	1766.67	5.0
12.0	4.0	2.0	102.0	54.0	488.5	1794.63	2.0
1.0	4.0	2.0	110.0	49.0	510.14	1808.65	3.0
17.0	5.0	2.0	105.0	51.0	505.7	1350.84	1.0
6.0	5.0	2.0	107.0	51.0	489.96	1231.72	2.0
20.0	6.0	2.0	111.0	53.0	546.03	1400.81	2.0
12.0	5.0	2.0	104.0	49.0	669.57	1536.93	2.0
9.0	6.0	2.0	108.0	51.0	635.29	1529.81	1.0
6.0	6.0	2.0	118.0	46.0	609.14	1489.17	4.0
10.0	6.0	2.0	119.0	54.0	547.27	1425.18	5.0
6.0	5.0	2.0	107.0	48.0	522.19	1487.19	5.0
17.0	6.0	2.0	119.0	52.0	532.82	1766.1	3.0
1.0	6.0	2.0	105.0	52.0	573.98	1781.12	1.0
0.0	6.0	2.0	109.0	45.0	559.58	1813.33	3.0
22.0	5.0	2.0	105.0	52.0	581.83	1591.32	4.0
0.0	6.0	2.0	119.0	49.0	584.18	1707.41	3.0
21.0	5.0	2.0	111.0	56.0	603.97	1554.42	2.0
6.0	6.0	2.0	113.0	45.0	564.23	1479.51	1.0
17.0	6.0	2.0	118.0	53.0	573.94	1525.52	1.0
6.0	6.0	2.0	114.0	49.0	575.35	1636.56	2.0
7.0	6.0	2.0	114.0	49.0	482.21	1756.52	4.0
15.0	5.0	2.0	114.0	52.0	533.1	1618.9	5.0
18.0	6.0	2.0	115.0	54.0	512.93	1529.72	5.0
18.0	5.0	2.0	106.0	53.0	508.92	1646.63	1.0
16.0	5.0	2.0	116.0	53.0	405.83	1758.68	5.0
22.0	6.0	2.0	111.0	49.0	408.28	1771.69	5.0
19.0	6.0	2.0	119.0	54.0	389.85	1546.87	4.0
2.0	5.0	2.0	103.0	46.0	467.87	1525.88	4.0
19.0	4.0	2.0	107.0	46.0	491.97	1558.99	3.0
3.0	6.0	2.0	104.0	51.0	487.28	1750.5	2.0
1.0	6.0	2.0	118.0	56.0	460.14	1635.51	4.0
0.0	6.0	2.0	108.0	52.0	457.03	1300.52	5.0
12.0	6.0	2.0	98.0	49.0	415.69	1251.55	5.0
18.0	5.0	2.0	114.0	53.0	410.54	1447.53	3.0
12.0	6.0	2.0	107.0	50.0	498.57	1771.66	1.0
6.0	6.0	2.0	119.0	52.0	469.38	1520.57	3.0
17.0	6.0	2.0	108.0	46.0	536.54	1550.74	4.0
13.0	5.0	2.0	116.0	54.0	493.26	1521.71	4.0
5.0	6.0	2.0	112.0	53.0	482.47	1456.82	5.0
22.0	5.0	2.0	105.0	55.0	404.08	1454.73	1.0
10.0	5.0	2.0	111.0	54.0	420.74	1433.21	5.0
11.0	6.0	2.0	114.0	50.0	401.15	1433.26	2.0
22.0	4.0	2.0	107.0	50.0	430.17	1223.27	4.0
14.0	6.0	2.0	100.0	48.0	387.07	1217.28	5.0
14.0	6.0	2.0	118.0	52.0	347.39	1215.29	3.0
12.0	5.0	2.0	117.0	53.0	392.06	1257.38	5.0
9.0	6.0	1.0	103.0	50.0	384.9	1463.39	2.0
17.0	6.0	1.0	118.0	51.0	401.73	1539.3	3.0
7.0	6.0	1.0	105.0	51.0	312.06	1548.34	1.0
10.0	4.0	1.0	105.0	50.0	343.43	1636.35	2.0
7.0	4.0	1.0	119.0	50.0	377.82	1446.51	5.0
7.0	5.0	1.0	105.0	53.0	404.77	1451.42	2.0
5.0	6.0	1.0	114.0	51.0	372.94	1443.43	2.0
19.0	6.0	1.0	105.0	46.0	426.69	1593.49	1.0
14.0	5.0	1.0	105.0	55.0	336.2	1578.48	2.0
17.0	6.0	1.0	103.0	51.0	322.22	1509.61	1.0
10.0	5.0	1.0	107.0	49.0	369.16	1513.67	2.0
22.0	4.0	1.0	119.0	53.0	409.61	1570.69	1.0
19.0	5.0	1.0	118.0	49.0	343.7	1805.6	3.0
11.0	6.0	1.0	116.0	50.0	358.95	1788.74	3.0
19.0	5.0	1.0	116.0	50.0	365.95	1909.77	3.0
1.0	6.0	1.0	116.0	45.0	376.47	1862.79	1.0
4.0	5.0	1.0	111.0	54.0	315.82	1900.91	5.0
1.0	5.0	1.0	100.0	53.0	284.11	-615.0	1.0
5.0	6.0	1.0	104.0	52.0	334.59	1870.95	4.0
7.0	5.0	1.0	116.0	46.0	326.42	1722.92	1.0
10.0	5.0	1.0	107.0	49.0	363.72	1694.9	3.0
7.0	6.0	1.0	114.0	50.0	391.57	1613.48	3.0
7.0	6.0	1.0	118.0	53.0	440.53	1807.49	2.0
8.0	4.0	1.0	119.0	49.0	492.49	1433.4	4.0
10.0	6.0	1.0	112.0	53.0	404.52	1546.22	4.0
9.0	6.0	1.0	106.0	53.0	451.93	1483.23	1.0
5.0	6.0	1.0	114.0	52.0	412.41	1411.11	5.0
2.0	5.0	1.0	119.0	53.0	382.0	1400.11	3.0
1.0	5.0	1.0	107.0	54.0	297.05	1538.12	3.0
17.0	5.0	1.0	110.0	51.0	385.47	1686.13	4.0
4.0	6.0	1.0	109.0	56.0	371.6	1818.21	1.0
21.0	5.0	1.0	116.0	52.0	319.92	1810.22	2.0
14.0	6.0	1.0	105.0	55.0	377.56	1322.32	2.0
18.0	5.0	1.0	112.0	54.0	338.88	1430.33	4.0
11.0	5.0	1.0	112.0	52.0	317.19	1410.43	4.0
12.0	6.0	1.0	109.0	52.0	448.75	1338.56	4.0
22.0	6.0	1.0	97.0	51.0	409.82	1578.47	3.0
17.0	5.0	1.0	115.0	50.0	438.35	1573.18	4.0
11.0	5.0	1.0	107.0	55.0	438.02	1506.1	2.0
9.0	5.0	1.0	105.0	50.0	420.69	1612.2	1.0
1.0	6.0	1.0	106.0	52.0	368.28	1430.34	2.0
19.0	5.0	1.0	108.0	51.0	357.76	1471.53	2.0
18.0	6.0	1.0	111.0	56.0	375.36	1519.61	2.0
17.0	5.0	1.0	115.0	55.0	380.94	1516.62	2.0
21.0	4.0	1.0	119.0	54.0	349.02	1521.58	1.0
1.0	6.0	1.0	119.0	50.0	329.93	1492.95	2.0
2.0	6.0	1.0	107.0	50.0	403.71	1698.6	4.0
2.0	4.0	1.0	109.0	45.0	373.12	1999.71	4.0
17.0	5.0	1.0	107.0	53.0	370.28	1912.82	3.0
4.0	6.0	1.0	110.0	50.0	390.86	1735.59	1.0
1.0	5.0	1.0	111.0	46.0	452.52	1529.85	5.0
10.0	5.0	1.0	108.0	51.0	428.33	1608.56	2.0
7.0	5.0	1.0	111.0	49.0	475.0	1536.57	4.0
21.0	5.0	1.0	118.0	53.0	424.94	1492.54	3.0
3.0	6.0	1.0	107.0	54.0	467.25	1556.67	4.0
0.0	6.0	1.0	117.0	45.0	465.01	1703.63	1.0
15.0	6.0	2.0	117.0	51.0	489.04	1659.65	4.0
18.0	6.0	2.0	107.0	53.0	504.61	1760.84	3.0
5.0	6.0	2.0	105.0	49.0	541.8	1754.72	5.0
11.0	5.0	2.0	115.0	53.0	486.16	1776.81	2.0
3.0	6.0	2.0	105.0	55.0	522.91	1767.93	5.0
15.0	6.0	2.0	108.0	55.0	520.03	1489.81	4.0
2.0	6.0	2.0	109.0	52.0	453.55	1565.17	2.0
11.0	6.0	2.0	116.0	45.0	436.09	1448.18	3.0
19.0	4.0	2.0	115.0	54.0	482.5	1380.19	5.0
1.0	5.0	2.0	111.0	50.0	430.3	1164.1	3.0
18.0	5.0	2.0	116.0	53.0	473.98	1136.12	5.0
10.0	6.0	2.0	111.0	52.0	436.51	1120.33	3.0
3.0	5.0	2.0	110.0	52.0	447.63	1451.32	1.0
2.0	5.0	2.0	109.0	53.0	410.14	1609.41	2.0
17.0	5.0	2.0	112.0	53.0	460.04	1524.42	5.0
4.0	5.0	2.0	104.0	55.0	440.84	1401.51	3.0
22.0	6.0	2.0	103.0	45.0	400.34	1528.52	1.0
13.0	5.0	2.0	110.0	55.0	441.33	1432.56	4.0
11.0	5.0	2.0	113.0	53.0	421.77	1606.52	4.0
1.0	6.0	2.0	116.0	51.0	436.83	1764.9	5.0
12.0	5.0	2.0	111.0	48.0	468.91	1591.72	3.0
14.0	6.0	2.0	107.0	51.0	446.53	1345.63	4.0
21.0	6.0	2.0	110.0	45.0	483.24	1276.68	5.0
15.0	5.0	2.0	104.0	55.0	482.3	1406.69	1.0
22.0	5.0	2.0	107.0	51.0	474.63	1179.87	4.0
9.0	5.0	2.0	119.0	55.0	537.63	1234.88	5.0
10.0	5.0	2.0	105.0	52.0	554.55	1121.99	1.0
16.0	6.0	2.0	105.0	52.0	543.18	1213.5	5.0
15.0	5.0	2.0	114.0	53.0	456.86	1391.51	2.0
4.0	6.0	2.0	112.0	53.0	455.81	1369.52	4.0
7.0	6.0	2.0	116.0	54.0	565.26	1479.55	1.0
14.0	6.0	2.0	103.0	54.0	579.22	1281.53	3.0
1.0	5.0	2.0	109.0	53.0	413.17	1641.66	2.0
0.0	6.0	2.0	107.0	54.0	406.32	1409.57	2.0
17.0	5.0	2.0	118.0	49.0	423.72	1378.74	3.0
16.0	6.0	2.0	100.0	49.0	383.35	1328.71	4.0
9.0	6.0	2.0	111.0	52.0	385.72	1501.82	2.0
2.0	5.0	2.0	109.0	55.0	393.06	1733.73	4.0
11.0	5.0	2.0	112.0	55.0	442.27	1369.21	5.0
14.0	4.0	2.0	117.0	47.0	419.22	1239.26	5.0
20.0	5.0	2.0	109.0	55.0	389.29	1409.27	3.0
2.0	6.0	2.0	102.0	52.0	433.44	1535.28	4.0
8.0	4.0	2.0	111.0	48.0	422.5	1515.29	3.0
21.0	5.0	2.0	109.0	55.0	407.73	1403.38	5.0
0.0	5.0	2.0	104.0	54.0	460.45	1584.39	3.0
17.0	5.0	2.0	110.0	54.0	487.69	1641.3	2.0
20.0	6.0	2.0	105.0	47.0	381.31	1748.34	2.0
0.0	6.0	2.0	105.0	53.0	415.19	1532.35	4.0
15.0	6.0	2.0	116.0	49.0	359.2	1188.51	5.0
4.0	6.0	2.0	102.0	55.0	398.13	1054.42	5.0
22.0	6.0	2.0	114.0	52.0	408.04	1382.43	5.0
2.0	6.0	2.0	103.0	49.0	370.94	1600.49	2.0
18.0	4.0	2.0	111.0	50.0	403.96	1551.48	3.0
12.0	5.0	2.0	119.0	49.0	431.21	1895.61	4.0
6.0	6.0	2.0	105.0	54.0	442.16	1890.67	4.0
10.0	6.0	2.0	112.0	49.0	432.97	1571.69	4.0
1.0	5.0	2.0	114.0	51.0	434.55	1178.11	4.0
14.0	6.0	2.0	116.0	53.0	414.26	1165.58	5.0
8.0	6.0	1.0	116.0	53.0	347.63	1162.53	3.0
7.0	6.0	1.0	118.0	53.0	320.85	1182.29	1.0
21.0	5.0	1.0	111.0	56.0	353.33	1227.96	1.0
21.0	6.0	1.0	106.0	47.0	363.72	1429.74	4.0
8.0	5.0	1.0	103.0	51.0	321.29	1327.78	3.0
5.0	6.0	1.0	110.0	50.0	374.83	1456.51	2.0
9.0	6.0	1.0	105.0	49.0	370.27	1361.33	4.0
18.0	6.0	1.0	102.0	50.0	314.28	1192.3	3.0
15.0	5.0	1.0	112.0	55.0	322.18	1053.43	4.0
22.0	4.0	1.0	100.0	50.0	342.09	1156.7	2.0
21.0	5.0	1.0	113.0	48.0	405.84	1194.46	2.0
17.0	5.0	1.0	104.0	52.0	372.71	1247.29	5.0
2.0	5.0	1.0	105.0	54.0	336.23	1390.87	2.0
9.0	5.0	1.0	112.0	54.0	314.18	1206.74	1.0
2.0	4.0	1.0	114.0	51.0	316.54	1073.55	2.0
7.0	5.0	1.0	115.0	50.0	329.21	1127.67	5.0
4.0	5.0	1.0	109.0	49.0	321.87	1071.89	1.0
2.0	6.0	1.0	107.0	53.0	336.25	1048.66	1.0
17.0	6.0	1.0	119.0	54.0	271.37	1051.44	1.0
7.0	5.0	1.0	112.0	52.0	343.75	1146.54	2.0
2.0	6.0	1.0	97.0	52.0	318.34	1300.11	3.0
5.0	5.0	1.0	106.0	45.0	301.11	1174.21	3.0
10.0	6.0	1.0	107.0	51.0	313.96	1087.89	5.0
0.0	5.0	1.0	114.0	53.0	327.02	1098.57	3.0
2.0	6.0	1.0	110.0	51.0	301.22	1089.63	3.0
7.0	5.0	1.0	115.0	53.0	486.55	1034.19	1.0
7.0	6.0	1.0	112.0	53.0	495.09	986.17	5.0
17.0	6.0	1.0	114.0	46.0	519.52	992.89	1.0
14.0	5.0	1.0	119.0	54.0	409.37	1106.94	1.0
10.0	5.0	1.0	114.0	50.0	346.89	1118.46	1.0
15.0	6.0	1.0	119.0	54.0	388.33	1045.72	3.0
13.0	6.0	1.0	105.0	50.0	363.35	1150.79	2.0
6.0	6.0	1.0	117.0	51.0	371.2	1093.84	5.0
1.0	5.0	1.0	99.0	45.0	365.73	1121.45	2.0
17.0	6.0	1.0	105.0	51.0	357.69	1191.5	1.0
3.0	6.0	1.0	109.0	46.0	382.57	1127.61	3.0
13.0	5.0	1.0	106.0	54.0	388.78	1081.92	2.0
19.0	5.0	1.0	105.0	54.0	415.6	1071.88	5.0
14.0	6.0	1.0	104.0	54.0	358.66	1005.78	4.0
16.0	4.0	1.0	116.0	45.0	537.82	1027.34	5.0
9.0	5.0	1.0	103.0	50.0	511.25	1015.46	1.0
22.0	5.0	1.0	119.0	46.0	533.05	1243.06	1.0
19.0	4.0	1.0	102.0	50.0	483.75	1249.64	2.0
10.0	4.0	1.0	105.0	51.0	532.36	1102.59	3.0
7.0	6.0	1.0	99.0	47.0	450.92	1150.26	3.0
17.0	6.0	1.0	105.0	54.0	464.87	1305.57	3.0
8.0	5.0	1.0	105.0	54.0	463.94	1336.43	4.0
17.0	5.0	1.0	115.0	50.0	453.17	1477.87	4.0
10.0	6.0	1.0	112.0	50.0	464.28	1474.19	1.0
19.0	6.0	1.0	118.0	49.0	409.7	1240.49	4.0
0.0	5.0	1.0	102.0	50.0	445.84	1112.77	2.0
16.0	5.0	1.0	105.0	48.0	299.18	1136.74	1.0
5.0	4.0	1.0	109.0	49.0	371.02	1191.89	1.0
20.0	6.0	1.0	105.0	49.0	374.25	1135.53	2.0
19.0	5.0	1.0	115.0	49.0	354.32	1193.56	3.0
12.0	4.0	1.0	97.0	45.0	381.42	1146.89	1.0
1.0	5.0	1.0	111.0	50.0	439.8	1378.14	2.0
15.0	6.0	1.0	118.0	53.0	465.78	1380.9	2.0
18.0	6.0	2.0	104.0	55.0	547.88	1354.11	5.0
3.0	5.0	2.0	112.0	48.0	504.02	1165.36	5.0
0.0	6.0	2.0	102.0	54.0	520.37	1128.13	3.0
10.0	6.0	2.0	103.0	53.0	518.15	1138.7	5.0
19.0	5.0	2.0	118.0	51.0	373.2	1120.39	5.0
1.0	5.0	2.0	108.0	53.0	453.98	1315.3	2.0
4.0	6.0	2.0	108.0	49.0	480.97	1402.39	2.0
17.0	4.0	2.0	111.0	51.0	437.12	1483.93	4.0
8.0	4.0	2.0	107.0	51.0	406.65	1557.85	5.0
17.0	5.0	2.0	109.0	45.0	438.15	1386.59	2.0
17.0	6.0	2.0	109.0	50.0	428.05	1334.78	3.0
16.0	6.0	2.0	113.0	50.0	445.0	1366.41	5.0
7.0	5.0	2.0	97.0	49.0	423.99	1497.82	2.0
2.0	5.0	2.0	119.0	54.0	402.67	1378.68	4.0
10.0	5.0	2.0	110.0	53.0	445.37	1192.48	4.0
9.0	6.0	2.0	105.0	47.0	429.58	1109.05	5.0
3.0	4.0	2.0	109.0	51.0	398.82	1119.19	4.0
21.0	6.0	2.0	114.0	46.0	545.55	1345.85	2.0
17.0	5.0	2.0	116.0	51.0	534.63	1293.25	5.0
17.0	5.0	2.0	108.0	50.0	641.81	1469.7	2.0
13.0	6.0	2.0	118.0	50.0	522.62	1412.84	1.0
10.0	5.0	2.0	107.0	55.0	467.28	1448.39	5.0
8.0	6.0	2.0	113.0	54.0	568.98	1481.23	2.0
19.0	6.0	2.0	97.0	51.0	425.21	1378.07	4.0
11.0	5.0	2.0	114.0	50.0	448.35	1255.13	4.0
22.0	5.0	2.0	117.0	49.0	520.32	1262.27	5.0
20.0	4.0	2.0	117.0	46.0	517.33	1288.79	4.0
8.0	5.0	2.0	112.0	46.0	485.38	1449.31	4.0
2.0	6.0	2.0	113.0	49.0	584.78	1046.15	4.0
5.0	5.0	2.0	111.0	50.0	554.38	1160.07	4.0
2.0	6.0	2.0	116.0	45.0	565.72	1109.08	4.0
0.0	4.0	2.0	105.0	54.0	432.17	1110.39	4.0
16.0	5.0	2.0	112.0	53.0	438.91	1128.82	5.0
2.0	4.0	2.0	116.0	48.0	506.91	1159.43	3.0
21.0	6.0	2.0	109.0	52.0	479.24	1269.56	3.0
8.0	5.0	2.0	111.0	50.0	454.61	1471.3	3.0
18.0	5.0	2.0	119.0	49.0	529.55	1392.63	2.0
10.0	6.0	2.0	114.0	49.0	499.6	1431.74	4.0
0.0	6.0	2.0	111.0	50.0	489.4	1324.03	4.0
3.0	4.0	2.0	107.0	53.0	418.04	1118.35	2.0
14.0	5.0	2.0	103.0	46.0	380.34	1025.41	1.0
3.0	6.0	2.0	109.0	46.0	444.57	1121.54	4.0
19.0	5.0	2.0	114.0	49.0	488.35	1182.14	5.0
2.0	5.0	2.0	111.0	52.0	539.52	1282.4	2.0
5.0	6.0	2.0	110.0	51.0	470.19	1306.0	2.0
12.0	6.0	2.0	118.0	47.0	506.37	1216.3	5.0
8.0	6.0	2.0	119.0	54.0	393.15	1008.64	5.0
16.0	5.0	2.0	108.0	48.0	439.89	1104.3	2.0
15.0	6.0	2.0	108.0	52.0	407.79	1075.89	3.0
17.0	6.0	2.0	111.0	56.0	410.46	1043.9	5.0
22.0	4.0	2.0	109.0	53.0	413.88	1045.1	5.0
6.0	6.0	2.0	104.0	51.0	392.94	1129.08	3.0
10.0	5.0	2.0	116.0	52.0	382.74	1249.16	2.0
4.0	6.0	2.0	100.0	54.0	386.54	1190.23	3.0
22.0	5.0	2.0	114.0	48.0	396.53	1093.98	3.0
19.0	6.0	2.0	105.0	54.0	408.99	1107.03	4.0
17.0	5.0	2.0	105.0	50.0	489.94	1117.28	1.0
15.0	6.0	1.0	102.0	51.0	445.55	1068.76	4.0
11.0	6.0	1.0	118.0	45.0	504.28	955.52	2.0
12.0	6.0	1.0	110.0	46.0	497.74	1012.75	5.0
4.0	5.0	1.0	109.0	55.0	443.11	1133.03	3.0
8.0	6.0	1.0	119.0	54.0	380.27	1181.05	4.0
4.0	6.0	1.0	112.0	50.0	487.16	1042.27	3.0
21.0	6.0	1.0	114.0	46.0	405.63	1139.31	3.0
21.0	5.0	1.0	107.0	52.0	446.38	1062.93	2.0
12.0	6.0	1.0	118.0	52.0	418.89	1158.81	1.0
7.0	6.0	1.0	110.0	53.0	406.19	1143.42	5.0
7.0	6.0	1.0	108.0	49.0	436.95	1140.95	3.0
7.0	5.0	1.0	97.0	54.0	396.28	1102.64	1.0
8.0	6.0	1.0	105.0	54.0	389.63	1114.06	4.0
17.0	6.0	1.0	104.0	53.0	418.8	1094.69	4.0
13.0	6.0	1.0	102.0	49.0	387.73	1033.1	4.0
18.0	6.0	1.0	114.0	54.0	389.89	1034.33	5.0
8.0	5.0	1.0	110.0	46.0	355.46	1290.8	4.0
9.0	6.0	1.0	111.0	55.0	398.26	1240.45	2.0
9.0	5.0	1.0	107.0	50.0	473.76	1146.87	2.0
20.0	5.0	1.0	106.0	52.0	367.93	1202.08	4.0
1.0	4.0	1.0	112.0	50.0	385.58	1243.49	4.0
4.0	4.0	1.0	116.0	54.0	478.96	1340.36	5.0
7.0	5.0	1.0	107.0	52.0	507.52	1413.96	1.0
3.0	6.0	1.0	114.0	55.0	360.83	1439.76	2.0
7.0	5.0	1.0	110.0	55.0	339.45	1252.13	3.0
22.0	5.0	1.0	117.0	49.0	404.42	1139.4	3.0
7.0	4.0	1.0	119.0	55.0	380.2	1151.21	4.0
15.0	4.0	1.0	104.0	53.0	357.61	1146.23	3.0
7.0	6.0	1.0	116.0	54.0	402.29	1147.95	2.0
2.0	5.0	1.0	119.0	54.0	349.73	1134.45	3.0
6.0	6.0	1.0	109.0	54.0	383.57	1106.98	3.0
13.0	6.0	1.0	112.0	49.0	378.66	1121.35	4.0
16.0	6.0	1.0	102.0	52.0	405.06	1344.84	4.0
13.0	5.0	1.0	107.0	55.0	421.75	1321.44	5.0
0.0	6.0	1.0	111.0	50.0	402.42	1368.3	5.0
7.0	6.0	1.0	104.0	53.0	361.66	1166.18	1.0
3.0	6.0	1.0	104.0	51.0	376.47	1410.06	4.0
22.0	4.0	1.0	112.0	56.0	423.59	1360.11	1.0
8.0	6.0	1.0	106.0	47.0	420.46	1323.43	1.0
1.0	5.0	1.0	107.0	51.0	385.08	1307.75	5.0
18.0	6.0	1.0	104.0	54.0	452.56	1370.99	1.0
8.0	6.0	1.0	111.0	52.0	446.77	1530.79	4.0
13.0	5.0	1.0	118.0	51.0	543.92	1122.87	2.0
12.0	4.0	1.0	116.0	53.0	548.78	1144.5	3.0
16.0	5.0	1.0	111.0	48.0	460.67	1255.65	1.0
17.0	5.0	1.0	119.0	56.0	427.86	1430.78	1.0
8.0	5.0	1.0	112.0	50.0	390.41	1346.47	3.0
3.0	6.0	1.0	105.0	50.0	383.28	1312.77	3.0
5.0	4.0	1.0	112.0	54.0	434.67	1352.44	3.0
4.0	5.0	1.0	111.0	48.0	427.34	1352.9	1.0
3.0	5.0	1.0	105.0	52.0	408.95	1509.23	2.0
15.0	5.0	1.0	112.0	50.0	458.63	1393.1	1.0
5.0	4.0	1.0	119.0	55.0	480.06	1193.46	5.0
0.0	6.0	1.0	111.0	50.0	309.24	1033.76	5.0
13.0	6.0	1.0	119.0	55.0	381.76	1264.11	2.0
21.0	6.0	1.0	111.0	55.0	363.38	1484.17	2.0
19.0	6.0	1.0	115.0	53.0	372.08	1372.4	3.0
4.0	6.0	2.0	113.0	50.0	394.63	1503.0	4.0
3.0	5.0	2.0	112.0	55.0	384.85	1438.37	1.0
12.0	6.0	2.0	110.0	52.0	419.33	1344.73	1.0
12.0	5.0	2.0	111.0	45.0	463.72	1330.16	4.0
22.0	6.0	2.0	108.0	49.0	458.29	1335.72	3.0
4.0	6.0	2.0	116.0	50.0	381.28	1345.49	3.0
11.0	5.0	2.0	104.0	52.0	433.18	1137.41	5.0
19.0	5.0	2.0	109.0	53.0	419.09	1370.42	3.0
17.0	6.0	2.0	112.0	50.0	484.84	1318.73	3.0
3.0	4.0	2.0	115.0	51.0	452.71	1347.7	1.0
20.0	5.0	2.0	97.0	53.0	444.23	1159.41	4.0
20.0	5.0	2.0	110.0	46.0	416.18	1127.57	4.0
0.0	6.0	2.0	106.0	45.0	428.54	1155.95	3.0
21.0	6.0	2.0	105.0	50.0	463.21	1177.77	4.0
2.0	6.0	2.0	102.0	48.0	408.87	1404.8	4.0
11.0	6.0	2.0	104.0	55.0	402.25	1488.18	2.0
18.0	6.0	2.0	102.0	50.0	372.37	1491.13	1.0
15.0	6.0	2.0	119.0	55.0	463.75	1579.51	2.0
6.0	6.0	2.0	110.0	52.0	389.34	1366.42	2.0
16.0	5.0	2.0	112.0	46.0	410.11	1329.39	4.0
11.0	6.0	2.0	119.0	54.0	463.96	1352.51	3.0
1.0	6.0	2.0	112.0	54.0	475.02	1525.75	2.0
4.0	5.0	2.0	109.0	46.0	350.22	1316.57	3.0
1.0	6.0	2.0	109.0	50.0	426.55	1122.93	4.0
21.0	5.0	2.0	116.0	50.0	449.09	1124.07	5.0
8.0	6.0	2.0	109.0	47.0	477.52	1156.63	5.0
4.0	6.0	2.0	111.0	47.0	353.37	1297.01	5.0
11.0	6.0	2.0	104.0	54.0	393.89	1356.32	5.0
15.0	6.0	2.0	107.0	53.0	443.33	1446.03	4.0
13.0	6.0	2.0	112.0	47.0	442.35	1485.15	5.0
6.0	6.0	2.0	111.0	51.0	442.2	1402.4	2.0
19.0	5.0	2.0	114.0	52.0	408.73	1434.0	1.0
8.0	6.0	2.0	111.0	51.0	423.69	1334.4	3.0
13.0	6.0	2.0	109.0	51.0	436.57	1240.57	4.0
14.0	6.0	2.0	111.0	52.0	422.78	1240.36	4.0
2.0	5.0	2.0	119.0	49.0	419.6	1227.73	4.0
8.0	5.0	2.0	110.0	51.0	400.66	1438.53	5.0
1.0	4.0	2.0	104.0	49.0	451.82	1059.56	4.0
18.0	5.0	2.0	104.0	53.0	433.25	1129.28	3.0
14.0	6.0	2.0	119.0	55.0	441.05	1166.18	1.0
12.0	5.0	2.0	111.0	50.0	409.75	1103.8	5.0
21.0	6.0	2.0	105.0	53.0	471.36	1115.88	1.0
9.0	5.0	2.0	112.0	55.0	413.92	1144.08	2.0
18.0	6.0	2.0	105.0	51.0	476.87	1214.19	1.0
22.0	4.0	2.0	113.0	52.0	450.94	1377.44	1.0
3.0	6.0	2.0	106.0	55.0	468.17	1339.42	5.0
4.0	6.0	2.0	114.0	49.0	496.28	1439.49	2.0
16.0	5.0	2.0	115.0	55.0	462.7	1316.71	3.0
19.0	5.0	2.0	107.0	52.0	432.84	1114.94	4.0
17.0	6.0	2.0	117.0	52.0	415.18	1023.42	5.0
12.0	6.0	2.0	112.0	54.0	342.52	1102.06	4.0
6.0	5.0	2.0	107.0	53.0	419.48	1188.44	5.0
7.0	6.0	2.0	119.0	54.0	436.02	1272.8	3.0
18.0	4.0	2.0	112.0	56.0	358.25	1398.63	1.0
1.0	6.0	2.0	114.0	53.0	397.32	1179.55	3.0
12.0	5.0	2.0	98.0	50.0	429.42	1041.57	4.0
0.0	6.0	2.0	111.0	53.0	393.8	1125.28	4.0
12.0	6.0	2.0	110.0	53.0	354.78	1111.44	1.0
20.0	5.0	1.0	112.0	45.0	385.32	1013.89	3.0
7.0	6.0	1.0	113.0	52.0	397.84	1006.61	3.0
8.0	5.0	1.0	110.0	50.0	425.82	1188.67	1.0
1.0	6.0	1.0	105.0	54.0	420.56	1246.05	1.0
15.0	6.0	1.0	116.0	56.0	432.32	1217.63	3.0
19.0	6.0	1.0	114.0	51.0	427.36	1112.15	1.0
10.0	5.0	1.0	107.0	54.0	486.5	1053.93	5.0
15.0	6.0	1.0	109.0	54.0	494.37	1067.76	3.0
9.0	5.0	1.0	110.0	50.0	530.15	1050.59	3.0
19.0	5.0	1.0	111.0	47.0	535.24	965.04	1.0
17.0	5.0	1.0	111.0	53.0	546.62	1009.95	2.0
20.0	6.0	1.0	116.0	55.0	478.63	1113.98	2.0
8.0	5.0	1.0	114.0	49.0	545.85	1119.97	4.0
18.0	4.0	1.0	102.0	52.0	579.66	1058.95	5.0
16.0	5.0	1.0	119.0	51.0	539.37	1113.94	1.0
12.0	5.0	1.0	118.0	54.0	442.21	1108.91	4.0
1.0	5.0	1.0	97.0	47.0	491.82	1189.17	4.0
16.0	6.0	1.0	117.0	46.0	558.02	1211.49	1.0
3.0	4.0	1.0	118.0	51.0	515.66	1186.86	2.0
15.0	4.0	1.0	102.0	53.0	496.59	1085.07	5.0
9.0	5.0	1.0	118.0	49.0	542.1	1046.59	4.0
12.0	6.0	1.0	111.0	53.0	570.99	1026.7	4.0
18.0	5.0	1.0	109.0	45.0	543.76	1023.58	3.0
8.0	6.0	1.0	110.0	55.0	495.35	1033.78	5.0
19.0	6.0	1.0	117.0	51.0	454.35	1263.19	2.0
8.0	6.0	1.0	107.0	46.0	443.12	1246.39	1.0
22.0	6.0	1.0	109.0	50.0	552.04	1151.57	1.0
3.0	5.0	1.0	113.0	52.0	536.33	1201.83	4.0
3.0	4.0	1.0	119.0	53.0	477.99	1283.87	1.0
1.0	5.0	1.0	107.0	53.0	471.85	1358.4	5.0
6.0	5.0	1.0	103.0	53.0	441.35	1463.24	3.0
0.0	5.0	1.0	103.0	52.0	486.91	1462.86	1.0
19.0	5.0	1.0	105.0	49.0	418.58	1244.85	4.0
20.0	6.0	1.0	119.0	50.0	415.54	1045.37	2.0
3.0	6.0	1.0	114.0	45.0	475.36	1151.11	2.0
5.0	6.0	1.0	114.0	55.0	490.8	1173.4	4.0
11.0	5.0	1.0	112.0	53.0	409.96	1105.82	3.0
18.0	5.0	1.0	111.0	49.0	433.28	1151.09	3.0
0.0	4.0	1.0	97.0	50.0	403.26	1102.14	4.0
20.0	6.0	1.0	113.0	45.0	418.76	1181.18	2.0
5.0	5.0	1.0	111.0	50.0	347.18	1375.7	4.0
15.0	4.0	1.0	115.0	47.0	365.0	1363.55	5.0
7.0	6.0	1.0	107.0	46.0	376.67	1348.6	4.0
20.0	4.0	1.0	118.0	49.0	432.69	1110.91	5.0
10.0	6.0	1.0	109.0	56.0	452.53	1440.99	1.0
21.0	5.0	1.0	111.0	52.0	432.11	1304.19	4.0
9.0	5.0	1.0	108.0	53.0	434.38	1289.53	4.0
19.0	5.0	1.0	111.0	54.0	441.34	1241.91	3.0
9.0	5.0	1.0	112.0	53.0	393.12	1333.12	2.0
2.0	5.0	1.0	104.0	47.0	402.84	1590.75	1.0
7.0	6.0	1.0	119.0	53.0	484.44	1117.33	5.0
10.0	6.0	1.0	118.0	49.0	357.31	1159.68	2.0
21.0	6.0	1.0	105.0	54.0	414.31	1245.97	2.0
3.0	5.0	1.0	113.0	56.0	397.3	1388.28	4.0
0.0	5.0	1.0	113.0	55.0	410.99	1337.52	4.0
1.0	5.0	1.0	107.0	51.0	320.23	1294.52	1.0
18.0	6.0	1.0	108.0	53.0	396.41	1331.22	3.0
16.0	6.0	1.0	116.0	49.0	393.45	1391.53	3.0
4.0	6.0	2.0	105.0	55.0	401.32	1500.11	4.0
15.0	5.0	2.0	117.0	49.0	435.77	1373.39	2.0
14.0	6.0	2.0	111.0	46.0	380.49	1371.27	1.0
9.0	6.0	2.0	108.0	54.0	454.15	1338.99	4.0
1.0	6.0	2.0	108.0	51.0	427.26	1343.92	5.0
7.0	6.0	2.0	115.0	54.0	423.51	1132.34	1.0
11.0	5.0	2.0	119.0	50.0	393.73	1156.1	1.0
5.0	6.0	2.0	113.0	54.0	456.35	1134.47	5.0
18.0	4.0	2.0	104.0	52.0	363.45	1136.53	4.0
7.0	6.0	2.0	105.0	56.0	416.92	1380.08	4.0
16.0	5.0	2.0	112.0	53.0	433.37	1480.16	2.0
15.0	5.0	2.0	104.0	47.0	418.37	1447.3	3.0
3.0	6.0	2.0	109.0	49.0	441.85	1540.1	3.0
20.0	4.0	2.0	111.0	55.0	448.33	1322.07	2.0
10.0	6.0	2.0	105.0	45.0	441.63	1350.82	3.0
14.0	5.0	2.0	111.0	52.0	452.78	1309.64	5.0
18.0	6.0	2.0	109.0	53.0	428.91	1531.68	2.0
14.0	5.0	2.0	108.0	49.0	445.4	1355.73	5.0
0.0	5.0	2.0	106.0	50.0	418.16	1145.47	2.0
0.0	5.0	2.0	105.0	50.0	448.39	1176.75	3.0
0.0	4.0	2.0	116.0	54.0	429.73	1188.99	3.0
20.0	6.0	2.0	108.0	54.0	454.76	1385.84	3.0
11.0	4.0	2.0	118.0	45.0	419.51	1391.21	4.0
9.0	4.0	2.0	110.0	49.0	462.83	1490.78	2.0
0.0	6.0	2.0	104.0	55.0	414.83	1462.44	3.0
17.0	5.0	2.0	117.0	52.0	441.48	1406.23	4.0
10.0	5.0	2.0	119.0	53.0	404.3	1433.02	1.0
6.0	6.0	2.0	98.0	50.0	436.55	1379.3	4.0
8.0	6.0	2.0	119.0	51.0	468.4	1237.29	4.0
22.0	6.0	2.0	114.0	51.0	465.47	1275.66	3.0
8.0	6.0	2.0	97.0	46.0	382.97	1217.83	4.0
13.0	6.0	2.0	119.0	45.0	384.56	1430.28	2.0
7.0	5.0	2.0	110.0	50.0	408.96	1069.44	5.0
11.0	5.0	2.0	116.0	46.0	354.11	1126.32	4.0
21.0	6.0	2.0	109.0	54.0	363.06	1172.06	4.0
5.0	6.0	2.0	119.0	49.0	396.43	1143.67	4.0
19.0	5.0	2.0	112.0	45.0	399.67	1167.34	5.0
15.0	5.0	2.0	110.0	53.0	473.49	1161.78	3.0
4.0	6.0	2.0	111.0	49.0	425.11	1227.65	5.0
6.0	6.0	2.0	116.0	55.0	566.22	1398.75	2.0
11.0	6.0	2.0	117.0	51.0	517.98	1311.49	4.0
8.0	5.0	2.0	117.0	54.0	442.27	1457.92	4.0
21.0	6.0	2.0	106.0	45.0	410.01	1307.77	2.0
20.0	4.0	2.0	116.0	54.0	399.91	1163.66	5.0
22.0	6.0	2.0	112.0	51.0	408.39	996.91	3.0
4.0	6.0	2.0	109.0	53.0	460.3	1157.68	2.0
4.0	5.0	2.0	114.0	54.0	484.76	1223.78	1.0
18.0	5.0	2.0	115.0	50.0	398.36	1247.71	4.0
8.0	6.0	2.0	116.0	45.0	418.68	1362.51	3.0
3.0	5.0	2.0	103.0	51.0	437.88	1183.99	5.0
11.0	6.0	2.0	107.0	50.0	394.65	1011.8	3.0
4.0	5.0	2.0	116.0	45.0	403.73	1125.45	4.0
18.0	5.0	2.0	112.0	49.0	365.43	1037.97	4.0
1.0	5.0	2.0	111.0	53.0	426.78	999.02	5.0
15.0	6.0	2.0	113.0	45.0	463.08	1058.89	2.0
4.0	5.0	2.0	107.0	48.0	402.37	1116.33	2.0
---
