# Supplementary material for: The effect of quiet eye training on golf putting performance in pressure situation
Source: Sci Rep. 2024 Mar 2;14:5182. doi: 10.1038/s41598-024-55716-z (PMC10908801; doi:10.1038/s41598-024-55716-z)
Supplement: Supplementary file 1 — Supplementary Information. [file 41598_2024_55716_MOESM1_ESM.zip › Data of the Study/Supplementary data/Technical post-attention strategy push rod test data.txt]

Inner Hole Rate	Outer Hole Rate	Inner Fixation Point	Outer Fixation Point	B1A1	B1A2	B1A3	B1A4	B2A1	B2A2	B2A3	B2A4	Inner Fixation Duration	Outer Fixation Duration	Inner Static Eye Movement Duration	Outer Static Eye Movement Duration	Inner Fixation Start Time	Outer Fixation Start Time	Inner Oxygenated Hemoglobin	Outer Oxygenated Hemoglobin	Inner Deoxygenated Hemoglobin	Outer Deoxygenated Hemoglobin
62.0	64.0	8.0	7.0	5.0	2.0	1.0	3.0	4.0	2.0	1.0	3.0	4.0	4.0	1.750558846183287	1.807839024832622	0.525086309611773	0.511113078966831	0.341170771916669	0.0698884037718005	-0.114312450281819	-0.0821706996168673
55.0	61.0	9.0	7.0	5.0	2.0	1.0	4.0	4.0	2.0	1.0	3.0	3.0	5.0	1.85691324030175	1.82272356496282	0.524619705143125	0.473203335881014	0.229395412136826	0.0159496960111844	0.0250736924847459	0.0376863581706422
62.0	58.0	9.0	8.0	5.0	2.0	1.0	4.0	4.0	2.0	1.0	4.0	4.0	4.0	1.766496888372523	1.728903847689103	0.479180191860783	0.643641568634446	-0.0361934632875874	-0.0037233538574423	0.145755482379031	0.0977909684733376
65.0	56.0	9.0	9.0	6.0	2.0	1.0	4.0	5.0	3.0	1.0	4.0	3.0	4.0	1.726759165618934	1.824003432747606	0.656035963687412	0.508532473504879	0.217326553763608	0.218893505323363	-0.0988746586852942	-0.0380881978192037
54.0	53.0	10.0	10.0	6.0	3.0	1.0	4.0	5.0	3.0	1.0	5.0	4.0	3.0	1.703353855749581	1.826220976340557	0.629680782354832	0.459390860868226	0.056389505786984	-0.0952521847620937	-0.229389161123626	-0.0959678245754928
64.0	64.0	10.0	9.0	6.0	3.0	1.0	5.0	4.0	3.0	1.0	4.0	4.0	3.0	1.780282701473339	1.79397505751098	0.633968460864561	0.468773414546031	-0.102386548848946	0.0585516226661296	0.0638974241697777	0.00701224075584598
56.0	64.0	9.0	8.0	5.0	2.0	1.0	6.0	4.0	2.0	1.0	4.0	4.0	4.0	1.779786601611131	1.814222123445905	0.441098226468516	0.632783767670919	0.983515121296371	0.208956458110582	-0.554204564352084	-0.277068618267533
64.0	64.0	9.0	9.0	5.0	2.0	1.0	4.0	5.0	2.0	1.0	5.0	4.0	5.0	1.769086283333385	1.850400387284149	0.5439845621656	0.490551660054075	0.198895442836036	0.0172476392668602	-0.0658062202533886	-0.0281223464546897
57.0	66.0	9.0	10.0	5.0	2.0	1.0	5.0	5.0	3.0	1.0	5.0	4.0	4.0	1.724344218486015	1.79134924019626	0.607209842666087	0.559796100873448	0.20821360799232	-0.0868089069414119	0.0780780486564842	0.0478349948135801
57.0	64.0	8.0	7.0	5.0	2.0	1.0	3.0	4.0	2.0	1.0	3.0	3.0	4.0	1.814650231930197	1.807839302706732	0.552992014587526	0.487994008937926	0.183723778498824	0.205590691669418	-0.0800479923136072	-0.108950831656122
59.0	60.0	11.0	8.0	6.0	2.0	1.0	5.0	5.0	2.0	1.0	4.0	4.0	3.0	1.780696075620136	1.890266644468912	0.634802996167746	0.569002550603368	-0.0856888916967547	-0.0871397731217438	0.0268233524163972	-0.00556258068921446
64.0	61.0	9.0	8.0	5.0	2.0	1.0	4.0	4.0	2.0	1.0	4.0	3.0	3.0	1.780162409728998	1.803276506549149	0.594515029234888	0.566192064771428	0.266429757360357	0.238137488330925	0.025471480752758	-0.00665324890999333
65.0	64.0	9.0	9.0	5.0	3.0	1.0	4.0	4.0	2.0	1.0	5.0	4.0	3.0	1.828704889644028	1.810978936598701	0.52545385401638	0.571638859902563	-0.110125324198378	-0.165849580788928	0.148175099763513	0.594231016140468
64.0	61.0	10.0	9.0	6.0	3.0	1.0	4.0	5.0	2.0	1.0	4.0	4.0	4.0	1.844844710361984	1.746590269160103	0.623697029454555	0.434822669703702	-0.0979730341514901	-0.158307461361705	0.04503936078571	0.0903475606226178
61.0	57.0	9.0	8.0	6.0	3.0	0.0	4.0	4.0	2.0	1.0	4.0	3.0	4.0	1.791553122443318	1.938721368798968	0.521491130265874	0.478452029591113	0.207261609010132	0.244687177537831	-0.0292076097842422	-0.0551823556213033
55.0	53.0	11.0	10.0	6.0	3.0	1.0	4.0	5.0	3.0	1.0	5.0	4.0	3.0	1.802915479718011	1.920756660148779	0.646212756189726	0.494552160390934	0.0486009182017655	-0.0919557521800352	-0.271272019633173	-0.0954695553851163
64.0	67.0	12.0	9.0	6.0	3.0	1.0	5.0	4.0	3.0	1.0	4.0	4.0	3.0	1.840165807432387	1.787739768766651	0.580394858936079	0.468096247896242	-0.111406843315897	0.0590227912101566	0.0680597605790288	0.00700821795299892
66.0	58.0	10.0	10.0	6.0	2.0	1.0	4.0	5.0	3.0	1.0	4.0	3.0	5.0	1.698725471990994	1.794192887792006	0.60249910833761	0.511924093593999	0.229388569177017	0.220172141419981	-0.0965608146091159	-0.0428047411011706
---
