# Supplementary material for: The effect of quiet eye training on golf putting performance in pressure situation
Source: Sci Rep. 2024 Mar 2;14:5182. doi: 10.1038/s41598-024-55716-z (PMC10908801; doi:10.1038/s41598-024-55716-z)
Supplement: Supplementary file 1 — Supplementary Information. [file 41598_2024_55716_MOESM1_ESM.zip › Data of the Study/Supplementary data/Attention strategy push test data after quite eyes.txt]

Inner Hole Rate	Outer Hole Rate	Inner Fixation Point	Outer Fixation Point	B1A1	B1A2	B1A3	B1A4	B2A1	B2A2	B2A3	B2A4	Inner Fixation Duration	Outer Fixation Duration	Inner Static Eye Movement Duration	Outer Static Eye Movement Duration	Inner Fixation Start Time	Outer Fixation Start Time	Inner Oxygenated Hemoglobin	Outer Oxygenated Hemoglobin	Inner Deoxygenated Hemoglobin	Outer Deoxygenated Hemoglobin
69.0	71.0	8.0	7.0	5.0	2.0	1.0	3.0	4.0	2.0	1.0	3.0	4.0	4.0	2.136844483265267	1.901981406458182	0.544881203354659	0.452336578832972	0.321250625084225	0.0742729642274857	-0.10731195931716	-0.0753708845638349
61.0	64.0	8.0	7.0	5.0	2.0	1.0	4.0	4.0	2.0	1.0	3.0	4.0	5.0	2.223838975309857	1.949526759880371	0.549881113361463	0.52861455224668	0.231936087944052	0.0146614434847844	0.0285592315301901	0.0433674689367604
66.0	60.0	9.0	8.0	5.0	2.0	1.0	4.0	4.0	2.0	1.0	4.0	5.0	4.0	2.108126667598321	1.820148874491413	0.45820565379805	0.575070434274034	-0.0373824551324153	-0.00363810369356977	0.146475989520293	0.0944889573011509
71.0	60.0	9.0	9.0	6.0	2.0	1.0	4.0	5.0	3.0	1.0	4.0	4.0	5.0	1.924694635708331	2.080852634285506	0.630219902664712	0.557274295493519	0.217525777306048	0.239429782661849	-0.0965478906065979	-0.041273446636112
59.0	56.0	11.0	10.0	6.0	3.0	1.0	4.0	5.0	3.0	1.0	5.0	4.0	3.0	2.15673760740993	2.167887615823523	0.646212756189726	0.494552160390934	0.0486009182017655	-0.0919557521800352	-0.271272019633173	-0.0954695553851163
70.0	71.0	12.0	9.0	6.0	3.0	1.0	5.0	4.0	3.0	1.0	4.0	4.0	3.0	2.242141362211512	1.910757601340078	0.580394858936079	0.468096247896242	-0.111406843315897	0.0590227912101566	0.0680597605790288	0.00700821795299892
61.0	69.0	10.0	8.0	5.0	2.0	1.0	6.0	4.0	2.0	1.0	4.0	5.0	4.0	2.094233905351896	1.883131335498656	0.495775783403627	0.621197056760643	0.828104155040804	0.212761888729105	-0.503926378874645	-0.248110263958572
68.0	67.0	9.0	10.0	5.0	2.0	1.0	4.0	5.0	2.0	1.0	5.0	4.0	5.0	1.936761466338741	1.976630464079789	0.553299668613884	0.497280190402493	0.184726193852818	0.0181238183508478	-0.0596008612559319	-0.0287536426923648
60.0	70.0	10.0	10.0	5.0	2.0	1.0	5.0	5.0	3.0	1.0	5.0	5.0	4.0	1.972928555891602	1.906028177134857	0.644571013844661	0.570355186516743	0.243450657358516	-0.0985048742978983	0.0728412350892776	0.0490400308269221
62.0	64.0	8.0	7.0	5.0	2.0	1.0	3.0	4.0	2.0	1.0	3.0	4.0	5.0	2.215650223091404	1.886169854134943	0.540722944183709	0.544853015934509	0.180001724348355	0.219419683407595	-0.0844605532640235	-0.117374954622812
63.0	65.0	9.0	9.0	6.0	2.0	1.0	5.0	5.0	2.0	1.0	4.0	4.0	4.0	2.045914956138585	2.004665094238616	0.555765721964189	0.513906202193373	-0.0881404325369836	-0.0835596362017982	0.0293551080078607	-0.00634358811703956
70.0	65.0	9.0	8.0	5.0	2.0	1.0	4.0	4.0	2.0	1.0	4.0	4.0	4.0	2.230506316844592	2.009387905390347	0.623714292604558	0.622502265087682	0.282526977187604	0.227329647025694	0.0242474893422626	-0.00565621146710553
72.0	70.0	9.0	9.0	5.0	3.0	1.0	4.0	4.0	2.0	1.0	5.0	5.0	4.0	2.071566502861522	1.907877427575816	0.568740840336141	0.555568028797503	-0.126260766306947	-0.161967279920478	0.132009041893623	0.607084488002547
67.0	62.0	10.0	10.0	6.0	3.0	1.0	4.0	5.0	2.0	1.0	4.0	5.0	5.0	2.101654996226847	1.914391639895447	0.680453959098346	0.520205751281541	-0.0976075563521238	-0.165541524436877	0.0451801050245815	0.0896341049141662
65.0	60.0	9.0	8.0	6.0	3.0	0.0	4.0	4.0	2.0	1.0	4.0	4.0	5.0	2.266322358399156	2.074970476199254	0.467081994850346	0.4635641772454	0.226357595513384	0.238059695262359	-0.0289202668691147	-0.0591000032160115
61.0	69.0	10.0	8.0	5.0	2.0	1.0	6.0	4.0	2.0	1.0	4.0	5.0	4.0	2.094233905220258	1.883131335403544	0.495775783	0.621197057	0.828104155	0.212761889	-0.503926379	-0.248110264
68.0	67.0	9.0	10.0	5.0	2.0	1.0	4.0	5.0	2.0	1.0	5.0	4.0	5.0	1.936761466350692	1.976630464143091	0.553299669	0.49728019	0.184726194	0.018123818	-0.059600861	-0.028753643
59.0	65.0	8.0	7.0	5.0	2.0	1.0	4.0	4.0	2.0	1.0	3.0	4.0	4.0	2.041081615781484	1.845830934026564	0.549258957099969	0.475122644744989	0.253867022594269	0.0160993143238785	0.0269478766394723	0.0396226528542985
---
