# Supplementary material for: The effect of quiet eye training on golf putting performance in pressure situation
Source: Sci Rep. 2024 Mar 2;14:5182. doi: 10.1038/s41598-024-55716-z (PMC10908801; doi:10.1038/s41598-024-55716-z)
Supplement: Supplementary file 1 — Supplementary Information. [file 41598_2024_55716_MOESM1_ESM.zip › Data of the Study/4/Pre-technical experiment 3 data _ Heart rate.txt]

Anxiety
39
47
41
53
45
45
52
55
47
46
51
47
49
50
47
47
51
56
48
51
49
56
52
54
46
50
46
56
46
51
49
36
58
39
71
31
61
60
48
61
56
34
63
37
37
40
64
73
61
32
69
63
59
60
40
68
64
41
43
69
54
29
65
63
57
31
49
54
36
36
40
55
28
49
39
72
71
48
61
42
42
52
68
65
37
49
52
54
49
62
64
47
62
50
37
68
71
37
42
46
38
31
43
34
64
47
43
35
66
54
57
34
27
59
70
28
62
46
69
54
49
37
66
44
30
29
34
28
41
48
38
71
57
66
37
68
43
70
61
62
55
46
29
28
48
49
69
34
43
44
50
30
44
64
62
61
35
43
40
44
58
33
69
32
68
27
68
32
64
55
51
68
31
63
37
70
29
52
51
51
39
35
59
48
33
68
53
60
63
60
58
62
59
40
49
66
48
30
56
65
44
30
29
48
66
40
37
65
41
43
36
29
67
57
53
29
31
52
28
31
35
30
66
31
45
53
69
47
35
57
58
68
60
54
63
66
34
64
46
28
62
44
60
32
47
30
66
50
30
38
59
67
49
33
72
43
48
33
69
63
64
42
37
52
53
27
50
55
50
68
48
30
44
37
36
38
52
58
39
44
64
36
44
68
63
31
54
71
50
39
48
51
64
64
62
39
43
49
45
61
64
32
45
36
29
44
51
42
55
56
40
52
38
56
53
33
73
32
69
60
62
64
40
28
68
40
36
44
73
32
53
35
42
69
33
63
69
42
39
60
58
73
63
27
55
57
31
48
41
35
67
72
31
48
61
32
32
39
51
48
66
34
35
34
70
59
33
70
52
61
49
41
30
58
46
35
31
30
68
62
56
74
48
60
40
70
68
61
53
73
59
52
33
47
73
42
65
42
63
62
28
54
67
32
63
72
52
49
59
35
66
42
57
29
61
73
42
42
49
53
27
59
57
58
28
51
47
46
51
36
68
45
67
65
36
50
41
33
30
32
49
61
52
68
60
48
31
52
34
57
42
28
41
67
36
73
50
63
40
71
33
47
68
68
63
51
46
44
38
38
42
47
71
32
41
70
70
42
33
52
30
64
55
67
43
30
51
49
33
32
32
58
36
34
72
64
59
31
30
62
65
40
51
64
48
48
31
55
60
55
42
70
35
30
40
60
61
67
29
30
32
41
37
47
33
51
49
45
67
41
68
33
41
69
44
68
59
28
58
29
42
71
61
69
62
61
47
35
42
46
51
39
49
51
66
73
52
33
41
58
61
37
39
69
49
69
56
38
65
45
36
30
60
49
66
37
62
37
47
53
49
74
44
60
39
41
59
72
66
34
39
62
40
56
48
65
64
40
42
46
47
31
55
46
39
29
64
35
29
53
60
67
34
42
60
45
38
63
54
64
67
53
71
69
60
64
29
51
63
62
37
37
50
29
28
50
39
48
37
54
35
30
33
56
41
52
64
27
69
37
46
62
61
46
47
59
54
66
41
56
35
37
65
58
65
31
42
73
72
38
30
32
66
53
62
65
54
47
39
33
61
67
44
29
59
69
42
37
56
56
51
58
46
43
63
45
55
40
58
33
58
38
35
39
45
48
33
40
36
43
39
34
27
62
53
52
28
52
54
29
62
39
51
45
37
31
36
52
52
63
34
37
41
36
63
63
40
40
39
54
36
48
35
31
40
68
39
40
48
49
64
56
45
47
38
32
48
34
73
46
48
43
33
68
56
53
36
63
66
72
35
55
48
39
70
61
44
46
59
42
64
40
61
70
41
40
64
65
40
35
38
30
43
35
64
29
50
36
43
67
49
59
70
33
70
46
62
58
40
50
41
31
32
42
47
42
39
45
65
39
59
52
39
63
51
51
55
60
63
45
67
38
62
32
70
72
42
29
57
37
50
64
31
44
52
65
50
60
28
32
41
58
32
55
31
58
46
42
29
36
33
40
51
37
32
62
65
58
42
31
30
48
29
49
56
47
43
38
31
47
58
34
42
61
62
55
31
55
67
42
60
45
65
34
55
49
69
59
59
54
59
50
70
37
61
53
38
35
69
70
39
54
51
36
42
47
67
53
47
61
32
57
48
36
64
54
31
38
74
47
29
41
64
42
53
71
46
44
31
64
36
33
41
49
60
39
33
53
41
61
44
52
52
49
55
34
31
27
40
50
28
34
31
67
74
31
58
29
65
57
64
54
43
32
33
60
33
43
69
65
50
44
45
50
47
63
70
60
32
68
55
71
44
44
34
55
40
65
69
55
53
56
72
70
35
56
71
73
34
47
67
34
66
40
42
49
63
40
70
59
32
35
57
53
61
47
58
36
46
36
51
47
48
30
67
58
45
40
65
43
46
60
38
49
42
29
46
52
67
27
33
62
60
53
34
52
50
33
44
52
35
55
42
42
31
70
32
33
33
57
38
57
54
44
35
65
66
46
49
54
67
67
57
70
28
48
41
49
33
43
49
58
40
45
36
59
36
37
72
63
52
39
51
59
52
44
68
67
33
36
44
42
42
68
48
56
63
42
58
57
68
59
38
68
45
27
62
71
58
40
55
44
50
57
63
38
38
28
50
28
35
49
66
72
44
35
41
64
60
27
51
36
46
31
46
46
68
67
70
30
61
37
36
65
70
44
52
38
41
35
45
50
68
40
65
35
56
38
45
31
29
55
64
44
59
43
40
62
48
63
37
63
54
49
37
35
54
30
74
53
70
30
73
52
48
44
55
48
41
32
38
32
49
31
43
54
35
59
59
69
46
28
65
43
45
38
57
40
29
42
56
46
44
51
69
40
72
64
63
55
67
46
67
46
38
67
45
62
55
62
44
70
43
54
51
67
32
69
42
56
57
36
50
64
43
48
50
57
48
47
55
67
60
57
34
57
39
38
53
29
42
44
60
69
37
47
56
42
63
46
65
70
35
52
56
71
39
40
29
67
59
46
61
61
56
44
69
43
51
28
56
70
40
55
39
44
31
44
35
69
42
41
56
44
68
52
67
31
37
41
50
43
56
58
45
63
46
67
44
35
41
40
34
36
71
34
45
54
40
70
32
57
66
74
48
63
58
42
62
53
51
31
49
39
42
64
55
53
34
48
62
66
51
43
38
32
60
29
52
46
30
33
32
30
56
29
33
45
37
49
30
36
53
47
71
45
46
39
65
41
50
34
53
44
36
52
71
55
50
37
38
58
71
33
39
67
56
72
48
67
32
56
32
66
30
67
62
49
62
37
47
47
59
38
49
31
63
36
56
50
29
48
39
70
29
60
33
36
53
65
57
55
36
64
31
32
48
71
53
37
54
38
52
29
65
54
71
64
41
41
33
55
59
41
48
48
42
44
60
45
31
65
45
38
60
35
42
41
29
63
54
52
31
38
43
61
37
57
55
54
56
69
47
71
51
66
63
48
53
48
46
69
41
51
45
71
65
66
41
42
28
55
46
30
47
36
58
65
28
47
57
37
59
70
68
50
28
59
40
58
54
50
56
59
69
28
71
62
46
34
47
28
73
48
65
52
56
53
56
66
66
57
62
38
39
52
66
68
33
66
49
33
69
65
65
31
63
34
70
52
36
45
37
64
34
47
57
56
57
73
31
48
43
36
46
71
41
33
51
61
64
46
42
37
60
64
53
50
29
50
56
47
55
59
31
64
44
64
39
48
29
48
32
64
63
66
30
41
29
42
46
31
64
64
38
43
40
42
34
37
36
38
30
46
58
70
35
61
57
48
60
36
51
51
28
41
43
38
64
56
31
49
29
49
42
42
72
61
49
42
36
30
31
38
41
27
63
61
34
53
46
40
38
38
58
32
30
37
54
51
32
61
34
50
73
56
49
53
63
34
66
42
50
28
30
70
60
40
29
52
50
58
39
62
67
54
37
65
30
66
42
53
40
65
53
68
69
35
68
53
65
62
68
40
49
71
46
59
47
68
33
47
62
52
45
54
34
69
41
43
63
33
55
44
69
39
71
68
57
42
69
50
29
38
44
49
53
44
50
56
30
30
40
34
70
40
64
53
32
62
63
30
44
43
32
33
62
57
32
51
56
48
47
50
37
51
37
55
64
39
56
70
48
55
65
34
70
52
54
66
53
64
70
55
42
58
58
30
50
39
62
72
45
65
59
43
35
59
66
37
54
47
64
31
30
46
58
38
61
29
70
48
33
41
51
62
55
54
50
38
47
27
67
53
38
45
28
41
32
30
40
72
56
61
60
59
33
56
37
67
68
67
47
62
36
67
36
32
67
48
67
45
67
50
70
59
31
37
71
27
57
56
35
44
42
61
63
30
37
72
55
61
44
47
48
32
29
40
30
62
34
29
59
40
65
47
63
28
63
46
54
63
42
27
49
42
28
39
55
27
34
---
