# Supplementary material for: The effect of quiet eye training on golf putting performance in pressure situation
Source: Sci Rep. 2024 Mar 2;14:5182. doi: 10.1038/s41598-024-55716-z (PMC10908801; doi:10.1038/s41598-024-55716-z)
Supplement: Supplementary file 1 — Supplementary Information. [file 41598_2024_55716_MOESM1_ESM.zip › Data of the Study/4/After quiet eye Experiment 3 Data_Heart rate.txt]

Anxiety
50
51
50
52
51
51
52
52
51
51
52
51
51
52
51
51
52
53
51
52
52
53
52
52
51
52
51
53
51
52
51
49
53
50
55
47
54
53
51
53
52
48
54
49
49
49
54
56
53
47
55
54
54
53
50
55
54
50
50
55
53
45
55
54
52
46
52
52
49
49
50
53
45
51
49
55
55
51
54
50
50
52
55
54
49
52
52
52
51
54
54
50
54
52
49
55
55
49
50
50
49
46
50
49
54
50
50
48
55
53
53
48
45
53
55
45
54
50
55
52
52
49
55
50
46
45
47
45
49
52
49
55
53
55
49
55
50
56
53
54
52
51
45
45
51
51
55
47
50
50
51
47
50
55
54
54
49
50
49
50
53
47
55
47
56
45
55
47
54
53
51
55
46
54
49
55
45
52
51
51
50
49
53
51
47
54
52
54
54
53
53
54
53
50
52
54
51
46
53
55
50
46
46
52
54
50
49
54
50
50
49
46
55
53
52
45
46
52
45
46
48
45
54
46
51
52
54
50
48
53
53
54
53
53
54
55
47
54
51
45
53
50
54
47
50
45
54
52
46
49
53
55
51
47
55
50
52
47
55
54
54
50
49
52
52
45
51
53
52
55
51
46
50
49
49
49
52
53
50
50
54
49
50
56
54
46
52
55
52
50
51
52
54
54
53
50
50
51
50
53
54
47
50
49
46
50
52
50
52
53
50
52
49
53
52
47
55
46
55
53
53
54
49
45
55
49
49
51
55
46
52
49
50
55
47
54
55
50
50
53
53
55
54
45
53
53
46
51
50
48
55
56
47
51
53
46
47
49
51
51
55
49
49
47
55
53
48
55
52
54
52
50
45
54
51
48
46
46
56
54
52
56
52
54
50
55
55
54
53
56
54
52
47
51
56
50
54
50
54
53
45
53
54
46
54
56
52
51
53
49
54
50
53
45
54
55
50
50
51
53
45
53
53
53
45
52
51
50
52
48
55
51
55
54
49
52
49
47
45
47
52
54
53
55
54
51
47
52
49
53
50
45
50
55
49
56
52
53
50
56
47
51
55
54
54
51
51
50
49
49
50
51
56
47
50
55
56
50
48
52
45
54
53
55
50
46
52
51
48
46
47
53
49
49
55
54
53
46
46
54
54
50
52
54
52
52
46
52
53
53
50
56
49
46
50
54
54
55
46
46
46
50
49
51
48
52
52
50
54
50
55
48
50
55
50
54
54
45
53
46
50
55
54
55
54
54
51
49
50
51
51
49
51
52
55
56
52
47
50
53
53
49
49
55
52
56
53
49
54
51
49
45
53
51
54
49
53
49
50
52
51
56
50
54
49
50
53
56
54
47
50
54
50
52
51
55
54
49
50
51
50
47
52
51
50
45
54
49
45
52
53
54
47
50
54
50
49
54
52
55
55
52
55
54
54
54
46
52
54
53
49
49
52
46
45
52
49
51
49
52
49
46
47
53
50
52
55
45
55
49
51
54
53
51
51
53
53
55
50
52
49
49
55
53
55
47
50
56
55
49
46
47
54
52
54
54
52
51
49
47
53
55
50
46
53
55
50
49
53
53
52
53
51
50
53
50
53
49
53
47
53
49
48
49
51
51
48
49
49
50
49
47
45
54
52
52
45
52
52
46
54
49
52
51
49
46
49
52
52
54
47
49
49
49
54
54
49
50
49
52
49
51
49
46
50
54
50
50
51
52
54
53
50
51
49
47
51
49
56
50
52
50
47
54
53
52
49
54
54
56
49
53
51
49
55
54
50
51
53
50
54
49
54
56
49
49
54
54
50
49
49
46
50
49
54
45
52
49
50
55
51
53
55
48
56
51
53
53
49
52
50
47
47
50
51
50
50
51
54
50
53
52
50
54
52
52
53
53
54
51
55
49
54
47
56
56
50
45
53
49
52
54
46
51
52
54
52
53
45
46
49
53
47
53
46
53
51
50
45
48
48
50
52
49
47
54
55
53
50
47
46
51
46
52
53
50
50
49
46
51
53
48
50
54
54
53
46
52
54
50
53
50
54
49
53
52
55
54
54
53
53
52
55
49
53
52
49
48
54
56
49
52
52
49
50
51
55
52
51
54
48
53
51
49
54
53
46
49
56
50
45
50
54
50
52
56
51
50
46
55
49
47
49
52
54
49
47
53
50
53
51
52
52
51
53
49
47
45
49
52
45
47
46
55
56
46
53
46
55
53
54
53
50
46
47
53
47
50
55
54
51
50
50
51
51
54
55
53
47
55
52
56
50
51
47
52
50
55
55
53
53
53
56
56
48
53
55
56
47
51
55
47
54
50
50
51
54
50
55
53
47
49
53
53
54
51
53
49
51
49
52
51
51
46
54
54
51
49
54
50
51
54
49
51
50
45
51
52
55
45
47
54
53
52
48
53
52
48
51
52
49
52
50
50
46
55
47
48
48
53
49
53
52
50
49
54
54
51
52
52
54
55
53
55
45
51
49
51
47
50
51
53
50
50
49
53
49
49
56
54
52
49
52
53
52
50
55
55
48
49
50
50
50
54
51
53
54
50
53
53
55
53
49
55
51
45
54
55
53
50
53
50
51
53
54
49
49
45
52
45
48
51
54
56
50
49
50
54
53
45
52
49
51
46
51
50
55
55
55
46
54
49
49
55
55
50
52
49
50
49
50
51
55
50
54
49
52
49
51
47
45
53
55
50
54
50
50
54
51
54
49
54
52
52
49
48
52
46
56
52
55
46
56
52
51
51
53
51
50
47
49
47
51
47
50
52
49
54
54
55
50
45
55
50
51
49
53
50
46
50
52
51
50
52
55
50
55
54
53
53
55
51
54
51
49
54
50
54
52
54
50
55
50
53
51
55
47
54
50
52
53
49
51
54
50
52
51
53
52
51
53
55
53
53
47
52
49
49
52
46
50
50
53
55
49
51
52
50
54
50
54
55
48
52
52
55
50
50
45
54
53
50
53
54
53
50
55
50
52
45
53
56
50
53
49
50
46
50
49
55
50
50
52
50
56
52
55
46
49
50
51
50
53
54
50
54
50
54
50
49
50
50
49
49
55
47
50
52
50
56
47
53
55
56
51
54
53
50
54
52
51
46
52
49
50
54
53
52
49
51
54
54
51
50
49
46
53
46
52
50
47
49
46
46
52
45
49
51
49
52
46
49
53
51
55
51
50
49
54
50
52
48
52
50
48
52
56
52
51
49
49
54
55
48
49
54
52
55
52
55
46
53
47
54
46
54
53
51
54
49
51
51
53
49
51
46
54
48
52
52
45
52
49
56
45
53
49
49
52
54
53
53
49
54
46
46
51
56
52
49
53
50
52
46
54
53
55
54
50
50
48
52
53
50
51
51
50
50
53
51
46
55
51
49
53
49
50
50
45
54
53
52
46
49
50
53
49
53
53
52
53
54
51
56
52
55
54
52
52
51
50
55
50
52
51
56
55
54
50
50
45
53
50
46
51
49
53
54
45
51
53
49
53
55
55
52
45
54
50
53
52
52
53
53
55
45
55
53
51
48
51
45
55
51
55
52
52
53
53
54
54
53
54
49
49
52
55
55
47
55
52
48
55
54
54
47
53
49
55
52
49
50
49
54
49
51
53
53
53
56
47
51
50
49
50
55
50
48
52
54
54
51
50
49
53
54
52
52
45
51
53
51
53
53
46
54
50
54
50
51
45
51
46
54
54
54
45
50
46
50
51
47
54
54
50
50
49
50
48
49
49
49
45
50
53
55
48
54
53
51
53
49
51
51
45
50
50
49
54
53
47
51
46
51
50
50
55
54
51
50
49
46
46
49
50
45
54
53
48
52
50
49
49
50
53
46
46
49
52
51
47
54
48
52
56
53
51
52
54
48
54
50
51
45
46
55
54
50
46
52
52
53
49
54
54
53
49
54
46
55
50
52
50
54
52
55
55
49
55
53
54
54
54
49
52
55
50
53
51
56
47
51
54
52
51
53
48
56
50
50
54
48
52
50
55
50
55
55
53
50
55
52
45
49
50
52
53
50
51
53
46
45
50
48
55
50
55
52
46
54
54
46
50
50
47
47
54
53
47
51
52
51
51
52
49
51
49
53
55
50
53
55
51
52
55
49
55
52
52
54
53
54
56
53
50
53
53
45
52
50
54
56
51
54
54
50
47
53
55
49
52
51
54
47
46
51
53
49
53
45
55
51
46
50
52
53
53
53
52
49
50
45
55
53
49
50
45
50
47
46
49
56
52
53
54
53
47
53
49
54
56
55
51
53
49
55
49
46
54
51
54
50
54
52
56
53
47
49
55
45
52
53
49
50
50
54
54
45
49
55
52
53
50
51
51
46
45
50
46
54
49
45
53
49
55
51
54
45
54
51
53
54
50
45
51
50
45
49
53
45
48
---
