# Supplementary material for: The effect of quiet eye training on golf putting performance in pressure situation
Source: Sci Rep. 2024 Mar 2;14:5182. doi: 10.1038/s41598-024-55716-z (PMC10908801; doi:10.1038/s41598-024-55716-z)
Supplement: Supplementary file 1 — Supplementary Information. [file 41598_2024_55716_MOESM1_ESM.zip › Data of the Study/4/Technical post Experiment Three data _ Heart rate.txt]

Anxiety
59
61
59
62
61
61
62
62
61
61
62
61
61
62
61
61
62
63
61
62
62
63
62
62
61
62
61
63
61
62
61
58
63
59
67
55
65
63
61
63
62
57
65
58
58
58
65
68
63
55
67
65
65
63
59
67
65
59
59
67
63
52
67
65
62
54
62
62
58
58
59
63
52
61
58
67
67
61
65
59
59
62
67
65
58
62
62
62
61
65
65
59
65
62
58
67
67
58
59
59
58
54
59
58
65
59
59
57
67
63
63
57
52
63
67
52
65
59
67
62
62
58
67
59
54
52
55
52
58
62
58
67
63
67
58
67
59
68
63
65
62
61
52
52
61
61
67
55
59
59
61
55
59
67
65
65
58
59
58
59
63
55
67
55
68
52
67
55
65
63
61
67
54
65
58
67
52
62
61
61
59
58
63
61
55
65
62
65
65
63
63
65
63
59
62
65
61
54
63
67
59
54
54
62
65
59
58
65
59
59
58
54
67
63
62
52
54
62
52
54
57
52
65
54
61
62
65
59
57
63
63
65
63
63
65
67
55
65
61
52
63
59
65
55
59
52
65
62
54
58
63
67
61
55
67
59
62
55
67
65
65
59
58
62
62
52
61
63
62
67
61
54
59
58
58
58
62
63
59
59
65
58
59
68
65
54
62
67
62
59
61
62
65
65
63
59
59
61
59
63
65
55
59
58
54
59
62
59
62
63
59
62
58
63
62
55
67
54
67
63
63
65
58
52
67
58
58
61
67
54
62
58
59
67
55
65
67
59
59
63
63
67
65
52
63
63
54
61
59
57
67
68
55
61
63
54
55
58
61
61
67
58
58
55
67
63
57
67
62
65
62
59
52
65
61
57
54
54
68
65
62
68
62
65
59
67
67
65
63
68
65
62
55
61
68
59
65
59
65
63
52
63
65
54
65
68
62
61
63
58
65
59
63
52
65
67
59
59
61
63
52
63
63
63
52
62
61
59
62
57
67
61
67
65
58
62
58
55
52
55
62
65
63
67
65
61
55
62
58
63
59
52
59
67
58
68
62
63
59
68
55
61
67
65
65
61
61
59
58
58
59
61
68
55
59
67
68
59
57
62
52
65
63
67
59
54
62
61
57
54
55
63
58
58
67
65
63
54
54
65
65
59
62
65
62
62
54
62
63
63
59
68
58
54
59
65
65
67
54
54
54
59
58
61
57
62
62
59
65
59
67
57
59
67
59
65
65
52
63
54
59
67
65
67
65
65
61
58
59
61
61
58
61
62
67
68
62
55
59
63
63
58
58
67
62
68
63
58
65
61
58
52
63
61
65
58
63
58
59
62
61
68
59
65
58
59
63
68
65
55
59
65
59
62
61
67
65
58
59
61
59
55
62
61
59
52
65
58
52
62
63
65
55
59
65
59
58
65
62
67
67
62
67
65
65
65
54
62
65
63
58
58
62
54
52
62
58
61
58
62
58
54
55
63
59
62
67
52
67
58
61
65
63
61
61
63
63
67
59
62
58
58
67
63
67
55
59
68
67
58
54
55
65
62
65
65
62
61
58
55
63
67
59
54
63
67
59
58
63
63
62
63
61
59
63
59
63
58
63
55
63
58
57
58
61
61
57
58
58
59
58
55
52
65
62
62
52
62
62
54
65
58
62
61
58
54
58
62
62
65
55
58
58
58
65
65
58
59
58
62
58
61
58
54
59
65
59
59
61
62
65
63
59
61
58
55
61
58
68
59
62
59
55
65
63
62
58
65
65
68
58
63
61
58
67
65
59
61
63
59
65
58
65
68
58
58
65
65
59
58
58
54
59
58
65
52
62
58
59
67
61
63
67
57
68
61
63
63
58
62
59
55
55
59
61
59
59
61
65
59
63
62
59
65
62
62
63
63
65
61
67
58
65
55
68
68
59
52
63
58
62
65
54
61
62
65
62
63
52
54
58
63
55
63
54
63
61
59
52
57
57
59
62
58
55
65
67
63
59
55
54
61
54
62
63
59
59
58
54
61
63
57
59
65
65
63
54
62
65
59
63
59
65
58
63
62
67
65
65
63
63
62
67
58
63
62
58
57
65
68
58
62
62
58
59
61
67
62
61
65
57
63
61
58
65
63
54
58
68
59
52
59
65
59
62
68
61
59
54
67
58
55
58
62
65
58
55
63
59
63
61
62
62
61
63
58
55
52
58
62
52
55
54
67
68
54
63
54
67
63
65
63
59
54
55
63
55
59
67
65
61
59
59
61
61
65
67
63
55
67
62
68
59
61
55
62
59
67
67
63
63
63
68
68
57
63
67
68
55
61
67
55
65
59
59
61
65
59
67
63
55
58
63
63
65
61
63
58
61
58
62
61
61
54
65
65
61
58
65
59
61
65
58
61
59
52
61
62
67
52
55
65
63
62
57
63
62
57
61
62
58
62
59
59
54
67
55
57
57
63
58
63
62
59
58
65
65
61
62
62
65
67
63
67
52
61
58
61
55
59
61
63
59
59
58
63
58
58
68
65
62
58
62
63
62
59
67
67
57
58
59
59
59
65
61
63
65
59
63
63
67
63
58
67
61
52
65
67
63
59
63
59
61
63
65
58
58
52
62
52
57
61
65
68
59
58
59
65
63
52
62
58
61
54
61
59
67
67
67
54
65
58
58
67
67
59
62
58
59
58
59
61
67
59
65
58
62
58
61
55
52
63
67
59
65
59
59
65
61
65
58
65
62
62
58
57
62
54
68
62
67
54
68
62
61
61
63
61
59
55
58
55
61
55
59
62
58
65
65
67
59
52
67
59
61
58
63
59
54
59
62
61
59
62
67
59
67
65
63
63
67
61
65
61
58
65
59
65
62
65
59
67
59
63
61
67
55
65
59
62
63
58
61
65
59
62
61
63
62
61
63
67
63
63
55
62
58
58
62
54
59
59
63
67
58
61
62
59
65
59
65
67
57
62
62
67
59
59
52
65
63
59
63
65
63
59
67
59
62
52
63
68
59
63
58
59
54
59
58
67
59
59
62
59
68
62
67
54
58
59
61
59
63
65
59
65
59
65
59
58
59
59
58
58
67
55
59
62
59
68
55
63
67
68
61
65
63
59
65
62
61
54
62
58
59
65
63
62
58
61
65
65
61
59
58
54
63
54
62
59
55
58
54
54
62
52
58
61
58
62
54
58
63
61
67
61
59
58
65
59
62
57
62
59
57
62
68
62
61
58
58
65
67
57
58
65
62
67
62
67
54
63
55
65
54
65
63
61
65
58
61
61
63
58
61
54
65
57
62
62
52
62
58
68
52
63
58
58
62
65
63
63
58
65
54
54
61
68
62
58
63
59
62
54
65
63
67
65
59
59
57
62
63
59
61
61
59
59
63
61
54
67
61
58
63
58
59
59
52
65
63
62
54
58
59
63
58
63
63
62
63
65
61
68
62
67
65
62
62
61
59
67
59
62
61
68
67
65
59
59
52
63
59
54
61
58
63
65
52
61
63
58
63
67
67
62
52
65
59
63
62
62
63
63
67
52
67
63
61
57
61
52
67
61
67
62
62
63
63
65
65
63
65
58
58
62
67
67
55
67
62
57
67
65
65
55
63
58
67
62
58
59
58
65
58
61
63
63
63
68
55
61
59
58
59
67
59
57
62
65
65
61
59
58
63
65
62
62
52
61
63
61
63
63
54
65
59
65
59
61
52
61
54
65
65
65
52
59
54
59
61
55
65
65
59
59
58
59
57
58
58
58
52
59
63
67
57
65
63
61
63
58
61
61
52
59
59
58
65
63
55
61
54
61
59
59
67
65
61
59
58
54
54
58
59
52
65
63
57
62
59
58
58
59
63
54
54
58
62
61
55
65
57
62
68
63
61
62
65
57
65
59
61
52
54
67
65
59
54
62
62
63
58
65
65
63
58
65
54
67
59
62
59
65
62
67
67
58
67
63
65
65
65
58
62
67
59
63
61
68
55
61
65
62
61
63
57
68
59
59
65
57
62
59
67
59
67
67
63
59
67
62
52
58
59
62
63
59
61
63
54
52
59
57
67
59
67
62
54
65
65
54
59
59
55
55
65
63
55
61
62
61
61
62
58
61
58
63
67
59
63
67
61
62
67
58
67
62
62
65
63
65
68
63
59
63
63
52
62
59
65
68
61
65
65
59
55
63
67
58
62
61
65
55
54
61
63
58
63
52
67
61
54
59
62
63
63
63
62
58
59
52
67
63
58
59
52
59
55
54
58
68
62
63
65
63
55
63
58
65
68
67
61
63
58
67
58
54
65
61
65
59
65
62
68
63
55
58
67
52
62
63
58
59
59
65
65
52
58
67
62
63
59
61
61
54
52
59
54
65
58
52
63
58
67
61
65
52
65
61
63
65
59
52
61
59
52
58
63
52
57
---
