# Supplementary material for: The effect of quiet eye training on golf putting performance in pressure situation
Source: Sci Rep. 2024 Mar 2;14:5182. doi: 10.1038/s41598-024-55716-z (PMC10908801; doi:10.1038/s41598-024-55716-z)
Supplement: Supplementary file 1 — Supplementary Information. [file 41598_2024_55716_MOESM1_ESM.zip › Data of the Study/4/Quite Eyes Experiment 3 Data_Heart rate.txt]

Anxiety
57
61
57
62
60
60
62
64
60
60
64
60
61
62
60
60
62
65
61
62
62
65
62
64
60
62
60
65
60
62
60
55
66
57
71
50
68
67
61
67
64
53
70
55
55
56
69
73
67
50
71
69
68
66
57
72
69
58
59
72
65
45
71
69
64
48
62
64
55
54
57
66
43
60
56
72
72
60
68
59
57
63
71
70
55
62
63
63
61
70
68
59
70
63
56
71
72
55
57
59
56
46
58
54
68
59
57
53
71
65
65
53
43
67
71
43
69
59
71
64
62
56
71
58
46
43
51
45
56
62
56
72
67
71
55
72
58
73
67
69
64
60
45
43
61
61
71
51
59
58
61
50
59
71
69
68
55
58
56
58
67
51
72
50
73
43
71
51
70
65
61
71
48
68
55
72
43
64
61
61
57
54
66
61
51
70
62
68
69
67
66
68
66
58
62
69
60
48
66
71
59
46
46
62
69
57
56
68
57
59
55
46
71
65
64
43
46
62
43
46
53
45
70
48
60
63
70
59
53
65
67
70
67
65
68
71
51
69
60
43
67
59
68
50
59
45
70
63
48
56
66
71
61
50
72
58
62
50
71
68
69
58
55
62
63
43
61
65
62
71
60
46
59
56
56
55
62
65
57
58
68
55
59
73
69
46
63
72
62
57
61
64
68
69
67
57
59
60
59
67
69
51
59
54
46
59
62
57
64
65
58
63
56
66
63
51
72
48
71
66
67
69
56
45
72
56
56
60
72
48
64
55
57
72
50
69
72
58
57
67
67
72
70
43
66
67
46
61
58
53
71
73
51
61
66
48
50
56
61
61
72
54
55
51
72
66
53
71
62
68
62
58
45
68
60
53
48
48
73
68
64
73
62
68
58
72
71
68
65
73
68
64
50
60
73
58
69
58
68
67
43
65
70
48
68
73
62
61
66
54
69
57
67
45
69
72
58
58
60
65
43
67
67
67
43
64
61
59
62
53
71
60
71
69
56
64
56
51
45
50
62
69
65
72
68
61
50
63
54
65
57
45
57
72
54
73
62
67
57
73
51
61
71
70
69
61
61
58
55
56
59
61
73
51
57
72
73
58
53
62
45
68
65
71
57
48
64
61
53
48
51
66
54
54
72
70
67
48
48
70
69
57
62
70
62
62
46
64
66
65
58
73
55
46
57
69
69
71
46
48
48
58
54
61
53
64
62
59
70
58
71
53
57
72
58
70
68
45
65
46
59
71
69
72
69
68
61
55
57
60
61
55
61
62
72
73
63
50
57
67
66
55
56
72
62
73
66
56
70
60
54
45
67
60
69
55
67
55
59
64
61
73
59
68
56
58
66
73
69
51
57
69
58
64
61
71
70
56
59
61
59
50
64
61
57
43
69
55
43
63
66
69
51
57
68
58
56
69
63
71
72
63
72
70
68
69
46
62
68
67
55
55
62
46
45
62
55
61
56
64
55
46
50
66
58
62
71
43
72
55
60
69
66
61
60
65
65
71
57
64
54
54
71
65
71
50
57
73
72
55
46
50
70
62
70
70
64
61
56
50
67
71
59
46
66
71
57
56
66
66
62
66
60
58
67
59
65
56
67
50
67
55
53
56
60
61
53
56
55
59
56
51
43
68
64
62
43
64
63
46
70
56
62
60
55
46
55
63
63
70
51
56
56
55
68
68
56
58
56
64
55
61
55
46
58
70
57
57
61
62
69
66
59
60
56
51
61
55
73
59
62
57
50
70
66
64
55
70
70
73
54
65
60
56
72
69
59
60
67
58
69
56
68
73
56
56
68
70
57
54
56
48
58
54
68
43
63
54
58
72
61
67
72
53
73
61
67
65
56
63
57
50
51
57
60
59
57
60
70
57
65
62
57
68
62
62
65
66
69
60
71
55
68
51
73
73
59
45
67
56
64
69
48
60
62
70
63
66
45
48
56
66
50
65
48
65
60
57
43
53
53
58
63
55
50
68
71
66
57
50
48
61
46
62
66
59
58
56
48
61
67
53
58
68
68
66
46
64
70
59
67
59
69
54
66
62
72
68
68
65
67
62
72
55
66
64
55
53
70
73
56
63
64
54
59
60
72
62
60
69
53
66
61
55
68
65
48
55
73
59
45
57
70
58
62
73
60
58
46
71
55
50
56
62
68
56
51
65
57
67
60
62
64
60
66
54
50
43
56
62
43
51
46
72
73
48
66
46
71
67
69
66
58
48
50
67
50
58
71
69
61
58
59
61
60
70
71
67
51
71
64
73
59
60
51
64
58
71
71
65
65
66
73
73
53
67
71
73
51
61
72
51
69
57
59
61
68
57
72
66
50
55
65
65
69
61
65
54
60
54
62
61
61
48
70
68
60
56
70
57
61
69
55
61
58
43
60
63
72
43
50
68
67
63
53
65
62
53
60
64
55
64
58
59
46
72
50
53
53
65
55
65
64
58
55
70
69
60
62
64
69
72
66
72
45
60
56
60
50
58
60
65
57
59
55
67
55
55
73
68
64
56
64
66
64
59
71
72
53
55
58
58
57
70
61
65
70
57
67
67
72
66
55
72
60
43
69
71
65
57
66
59
61
66
68
56
56
45
62
43
53
60
69
73
59
55
57
69
67
43
64
56
60
48
60
59
71
71
72
46
68
55
56
71
72
59
64
56
58
54
58
61
71
57
68
55
64
55
60
51
43
65
71
58
68
58
57
68
60
69
55
70
62
62
56
53
63
48
73
64
71
46
73
63
61
60
65
61
58
50
55
51
60
50
58
63
54
68
68
71
59
43
71
58
60
55
65
57
46
57
64
60
59
64
71
57
72
70
67
65
72
60
69
60
55
70
59
70
64
69
59
72
58
65
61
72
50
70
59
64
66
55
61
69
59
62
61
67
62
60
66
72
66
67
51
64
56
55
62
46
58
58
67
71
55
60
64
58
69
59
69
72
53
62
64
72
57
57
45
70
66
59
67
68
66
59
71
59
64
43
65
73
58
65
56
59
48
58
55
72
57
57
64
58
73
63
72
46
55
57
61
58
66
68
59
69
59
70
58
55
57
57
54
54
71
51
58
64
57
73
50
65
71
73
60
68
67
58
68
64
61
48
62
56
58
70
66
64
55
61
70
70
61
59
56
48
67
46
64
59
50
54
48
48
64
43
54
60
54
62
46
54
65
61
72
60
59
56
69
57
63
53
64
58
53
62
73
64
61
55
56
68
72
53
56
69
64
72
62
71
48
67
51
69
46
70
67
61
68
55
60
61
66
56
61
48
69
53
64
62
45
62
55
73
45
66
54
55
64
70
65
65
54
69
46
48
61
73
62
56
65
57
62
46
68
65
72
69
57
58
53
64
66
57
61
60
59
58
67
60
46
71
60
56
66
54
57
57
45
68
65
63
48
55
58
66
55
66
65
64
66
70
61
73
64
71
68
62
62
60
59
72
58
62
60
73
71
69
57
58
43
66
59
48
61
55
66
70
45
61
65
56
66
71
72
63
45
68
57
66
64
62
65
66
72
43
72
67
60
53
60
43
72
60
71
64
64
65
66
69
69
66
69
56
56
64
72
72
51
72
63
53
71
69
68
50
67
54
72
64
54
59
55
68
54
61
65
65
66
73
50
60
58
54
59
71
57
53
62
69
69
61
57
55
67
69
64
63
43
61
66
60
66
66
46
70
58
70
57
61
43
61
48
69
70
69
45
58
46
58
61
50
70
70
57
58
56
58
53
55
55
55
45
59
67
71
53
68
66
60
67
55
61
61
43
57
57
56
68
65
50
61
46
60
58
58
72
68
61
57
55
46
46
55
57
43
68
67
53
62
59
56
56
57
66
48
46
55
64
61
51
68
53
64
73
65
60
64
69
53
69
57
61
43
48
72
68
57
46
62
62
67
56
69
70
65
56
70
48
71
59
63
58
69
64
71
72
55
72
65
69
68
70
56
62
72
59
66
61
73
51
61
69
62
60
65
53
73
58
59
69
53
64
58
71
57
72
72
67
57
72
62
43
56
58
63
65
58
61
66
46
45
57
53
71
57
71
64
48
69
70
48
58
58
51
51
69
66
50
61
64
60
60
62
55
61
55
66
71
57
65
71
60
63
71
54
72
64
63
70
65
70
73
65
58
66
67
45
63
57
69
73
60
69
68
57
51
66
71
55
63
60
70
50
48
61
67
56
67
45
71
61
48
58
63
67
66
65
62
56
59
43
71
65
56
59
43
57
51
48
56
73
64
66
68
66
51
66
55
70
73
72
60
67
55
72
55
48
70
61
69
58
70
62
73
67
50
55
71
43
64
65
55
58
58
68
69
45
54
72
64
67
59
60
60
48
45
57
48
69
54
43
66
56
71
60
70
43
68
60
65
70
58
43
61
58
43
55
65
43
53
---
