# Supplementary material for: The effect of quiet eye training on golf putting performance in pressure situation
Source: Sci Rep. 2024 Mar 2;14:5182. doi: 10.1038/s41598-024-55716-z (PMC10908801; doi:10.1038/s41598-024-55716-z)
Supplement: Supplementary file 1 — Supplementary Information. [file 41598_2024_55716_MOESM1_ESM.zip › Data of the Study/3/Pre-technical experiment three data _ pressure.txt]

Heart Rate
120
116
107
111
109
94
119
118
112
128
115
128
114
116
86
92
92
86
103
98
95
81
85
90
82
92
93
98
98
79
86
150
72
163
152
123
146
88
110
84
126
119
159
78
153
68
95
112
64
58
133
75
136
138
100
146
62
148
63
63
114
62
112
120
69
116
94
116
78
75
69
80
132
99
146
153
133
84
91
81
141
106
164
114
152
125
163
75
60
167
140
81
136
70
134
139
94
126
146
136
84
111
130
121
162
156
89
55
85
99
100
77
142
104
94
62
116
102
147
111
130
99
140
130
146
160
126
84
122
64
66
93
154
100
140
58
147
60
82
130
149
146
133
161
163
105
105
119
152
101
73
120
127
141
84
96
93
128
134
68
134
131
124
144
86
88
91
140
63
120
170
144
75
113
127
153
166
119
77
82
77
83
89
129
156
72
115
137
103
128
64
126
136
142
138
120
109
96
86
83
136
82
142
92
90
78
157
146
87
119
153
149
67
84
160
96
97
80
109
126
142
98
121
58
154
88
165
105
127
130
66
155
167
127
120
167
129
119
102
149
162
86
85
115
127
146
149
89
118
94
84
60
117
138
86
77
73
134
99
109
110
86
67
160
68
104
84
57
93
134
134
102
118
90
127
161
74
119
97
136
64
96
68
93
127
114
133
149
118
56
113
125
56
78
68
102
59
148
72
142
133
69
130
149
74
86
81
83
136
114
138
74
93
58
67
153
126
65
84
96
82
143
56
112
92
90
122
56
105
157
148
56
156
107
124
95
153
53
126
63
126
147
67
126
116
131
69
108
116
100
163
86
162
151
62
90
59
73
74
54
97
94
79
110
62
136
78
76
81
80
131
149
110
130
64
77
132
85
117
149
135
143
136
85
145
120
83
111
156
69
130
161
60
108
141
82
132
112
97
108
157
75
145
70
65
61
144
120
124
133
72
139
65
147
95
94
144
109
143
136
169
164
109
137
59
131
133
146
138
143
73
105
167
126
88
121
81
140
143
134
78
80
109
142
103
56
158
90
137
103
80
111
149
110
101
134
162
128
117
101
122
54
66
102
93
105
96
102
133
149
65
148
146
109
69
90
101
135
141
71
142
159
107
122
104
135
139
80
103
73
167
73
92
61
130
54
134
136
111
115
102
119
125
65
150
113
102
93
83
132
89
82
138
76
156
161
135
153
163
156
60
143
86
108
62
131
77
62
110
65
140
99
87
95
160
133
164
159
112
73
136
149
71
59
99
155
130
127
79
119
163
108
157
73
112
138
127
143
82
144
120
69
97
143
124
58
104
130
134
81
144
131
132
78
101
71
101
78
122
75
128
68
70
58
104
133
99
116
156
160
89
145
83
61
70
152
148
159
64
137
120
168
157
65
99
116
114
91
61
157
129
151
120
104
82
83
151
136
172
82
151
154
124
137
123
145
91
97
117
71
146
95
120
149
89
162
118
60
88
102
153
102
81
94
68
86
114
82
65
99
110
85
65
89
68
159
139
110
165
133
107
121
87
82
131
88
91
159
124
148
106
71
59
163
130
66
92
65
91
119
66
103
59
58
150
167
104
94
111
165
132
105
95
95
142
66
55
121
154
133
77
71
78
91
134
87
136
74
93
71
121
128
165
108
80
106
88
110
153
129
97
140
101
135
137
115
85
149
150
65
115
153
89
108
168
112
91
121
124
132
85
125
85
160
125
136
113
73
128
151
99
133
149
90
129
84
96
68
73
134
140
73
73
111
98
91
126
134
131
125
65
103
146
67
137
58
93
85
120
63
79
116
71
71
170
134
151
131
155
99
162
73
161
104
160
118
151
149
86
127
142
141
159
75
65
111
122
87
139
146
72
74
125
59
103
143
54
117
57
61
87
108
82
165
146
101
127
65
92
59
133
87
61
100
133
90
152
77
80
70
124
106
130
106
79
121
146
77
77
146
118
148
125
148
101
137
109
57
111
98
91
121
80
168
141
148
87
81
55
80
155
159
81
133
155
71
82
146
88
114
142
141
142
143
92
89
70
161
67
78
81
168
70
129
166
137
56
99
136
99
153
81
110
151
126
132
102
154
146
131
70
83
56
156
126
157
82
128
123
122
150
119
164
73
154
144
156
141
96
89
163
161
136
54
122
61
133
127
157
157
102
165
96
79
136
160
119
155
118
159
79
120
149
103
108
56
145
83
124
139
80
110
117
156
156
110
149
129
140
59
62
83
78
164
91
77
149
149
112
110
82
131
103
156
98
128
74
73
69
74
130
115
153
130
123
64
112
164
98
115
131
125
165
79
67
79
159
64
107
111
120
79
70
80
88
70
154
78
68
107
143
129
101
104
89
119
118
128
91
108
147
97
115
145
109
152
98
75
64
141
131
129
100
159
166
147
55
148
156
147
156
112
80
77
131
104
96
58
88
115
66
155
159
123
163
136
135
95
91
59
58
81
119
107
99
168
89
94
118
96
144
160
120
136
100
144
129
139
112
56
89
159
151
68
152
74
169
66
54
110
144
104
159
125
76
122
105
86
139
101
68
127
71
114
145
95
119
139
147
108
143
68
62
100
77
158
82
90
149
123
100
78
68
55
158
89
139
107
118
135
63
86
138
73
151
107
150
81
148
110
139
73
63
137
59
131
55
97
60
156
76
83
77
166
106
143
86
59
157
121
61
111
148
164
112
105
105
101
128
129
74
93
158
118
109
156
82
105
74
67
92
97
157
90
148
73
101
149
76
150
159
152
116
110
123
102
139
163
127
77
154
155
105
150
73
84
133
56
117
94
72
108
148
154
62
89
81
107
75
128
58
141
109
58
119
148
69
94
114
169
134
122
153
67
82
83
108
78
147
71
64
95
95
58
109
147
148
54
138
122
163
73
77
79
66
145
74
91
128
140
153
71
98
164
96
143
64
81
147
57
95
137
109
165
83
55
86
56
126
137
121
138
93
154
92
150
156
142
132
112
85
76
164
158
137
133
69
92
123
106
111
150
67
166
139
164
83
86
136
115
129
150
162
139
164
141
139
157
73
84
94
121
100
127
161
97
117
77
140
75
122
117
58
56
61
156
115
82
158
78
153
67
105
129
124
54
140
113
136
67
109
131
68
127
129
83
97
65
121
149
70
65
133
127
159
159
78
130
74
156
117
133
62
100
139
116
62
84
82
73
101
68
130
82
154
123
143
139
92
145
62
131
71
142
107
139
137
91
99
164
110
63
163
135
72
116
145
128
156
73
119
160
86
134
79
149
105
101
65
103
81
95
110
71
98
155
156
91
163
81
104
82
161
115
122
151
138
123
126
130
83
145
119
161
68
92
69
145
95
57
128
84
157
93
140
115
78
115
125
93
62
154
154
66
153
79
81
153
73
135
81
84
67
90
164
159
142
147
144
107
59
74
138
95
129
160
163
129
88
137
166
87
104
101
142
84
115
121
109
59
136
87
77
86
93
110
135
163
167
87
105
88
102
114
103
118
159
90
149
146
93
82
140
83
96
104
136
141
112
141
113
107
102
112
78
66
112
131
139
117
93
106
74
88
160
82
74
134
128
145
68
100
94
163
62
113
100
122
151
100
61
111
102
71
104
83
82
138
63
127
67
113
164
80
122
126
144
147
156
118
88
65
104
78
66
122
60
130
77
85
119
123
133
98
87
162
124
55
86
85
128
106
134
118
126
156
131
157
78
154
60
85
108
84
79
74
144
66
164
64
74
59
81
80
141
120
146
60
76
105
82
133
56
119
157
69
122
63
64
160
99
98
112
94
105
109
121
57
154
107
79
97
138
140
94
158
92
131
56
132
153
145
123
127
109
137
81
118
137
102
106
164
131
107
91
65
103
137
109
107
156
158
100
93
115
101
78
144
63
134
84
84
65
149
107
103
165
125
134
86
153
112
91
54
85
77
62
129
104
115
91
88
123
145
94
126
106
154
161
68
152
162
103
122
61
85
116
70
70
125
83
93
73
114
164
145
117
167
113
77
121
109
76
118
171
116
158
112
144
129
126
109
117
99
146
74
97
115
142
56
109
87
80
62
69
64
171
110
124
155
114
105
100
150
102
115
71
91
114
115
129
113
103
109
170
104
76
76
154
112
76
111
77
126
81
129
136
85
151
118
97
160
122
132
56
120
110
119
131
111
81
149
136
90
103
102
112
115
139
127
65
165
157
57
143
150
64
144
108
103
104
151
83
105
128
159
89
71
69
85
158
134
125
119
107
56
131
111
134
91
155
103
119
102
113
123
79
153
153
81
129
127
91
96
143
83
149
108
100
96
141
169
125
69
77
117
71
105
110
79
109
104
101
86
78
151
91
148
109
70
146
160
55
161
122
55
156
112
135
98
165
120
102
117
139
153
145
83
136
127
96
126
143
144
65
85
139
120
110
130
95
---
