# Supplementary material for: The effect of quiet eye training on golf putting performance in pressure situation
Source: Sci Rep. 2024 Mar 2;14:5182. doi: 10.1038/s41598-024-55716-z (PMC10908801; doi:10.1038/s41598-024-55716-z)
Supplement: Supplementary file 1 — Supplementary Information. [file 41598_2024_55716_MOESM1_ESM.zip › Data of the Study/3/Experimental data 3 after quiet eye training _ pressure.txt]

Heart Rate
111
112
111
111
110
108
113
112
111
113
112
112
112
112
107
107
108
107
108
109
109
105
106
107
106
107
108
108
108
105
107
118
105
119
119
113
117
107
110
106
112
112
118
105
119
103
108
111
102
97
114
105
116
114
108
115
103
118
102
102
111
102
111
112
104
111
108
112
104
105
103
106
114
109
117
118
113
107
107
105
114
110
119
112
118
114
119
105
102
119
116
105
114
104
115
114
107
114
118
115
105
110
114
112
119
119
107
97
106
108
109
105
115
109
108
102
111
109
118
110
113
109
116
114
116
119
112
107
113
102
102
107
119
109
117
97
117
102
106
113
117
116
114
119
119
109
109
112
119
108
104
112
112
116
106
107
108
114
114
104
114
114
112
116
107
107
108
116
102
112
119
116
104
111
113
117
119
111
105
105
104
106
107
113
117
104
111
116
110
113
103
114
114
117
116
111
110
108
106
105
114
105
116
107
107
105
119
117
106
112
117
118
103
106
119
107
108
106
109
112
116
107
112
100
117
107
119
109
114
113
103
117
119
113
111
119
114
112
109
118
119
106
106
111
114
116
116
106
112
108
107
99
112
115
107
104
104
115
109
111
109
105
103
119
104
109
106
97
108
114
114
109
112
107
113
118
104
112
108
114
103
107
104
107
114
111
114
118
112
97
111
112
97
104
103
110
100
116
104
117
115
104
115
116
105
105
105
106
115
111
114
104
108
97
103
118
114
103
107
108
106
116
97
110
107
107
113
97
109
118
117
97
118
109
112
108
117
97
113
103
114
116
103
114
112
114
103
111
111
109
119
106
119
116
102
107
98
104
104
97
108
108
105
110
102
116
105
105
105
105
114
116
111
114
103
105
115
106
112
116
114
116
114
105
117
112
106
111
118
103
114
119
102
110
115
105
114
111
109
109
117
104
116
104
103
102
117
112
112
113
104
115
103
117
107
108
116
109
116
116
119
119
111
115
99
114
115
116
115
116
104
110
119
113
107
112
106
116
117
114
104
105
110
116
110
97
118
108
116
109
105
110
116
110
110
114
119
114
111
109
112
97
102
110
107
110
108
109
114
116
103
117
117
110
104
107
109
114
115
104
115
119
110
112
109
115
115
105
109
104
119
105
107
99
115
97
114
114
111
111
110
112
114
102
118
112
109
107
107
113
107
106
115
104
118
119
115
118
119
119
98
116
105
109
100
114
105
100
110
103
116
108
105
107
119
114
118
119
111
104
114
118
104
98
109
118
114
114
105
112
119
110
119
104
111
114
113
116
105
116
112
104
109
117
114
102
109
114
114
105
116
115
114
105
109
104
109
105
112
104
114
104
104
97
109
115
108
111
117
118
107
116
106
99
103
117
116
119
103
114
112
119
118
103
109
112
111
107
99
119
114
118
112
110
105
105
118
115
119
105
116
118
114
115
112
116
107
109
112
104
118
107
112
118
107
119
112
100
106
110
117
109
105
107
104
106
111
106
102
108
111
106
103
107
103
119
116
109
119
114
111
112
107
105
114
107
107
118
113
116
111
104
102
119
113
102
108
102
107
111
103
109
97
100
116
119
109
109
111
119
114
110
108
109
116
104
97
111
118
115
105
104
105
107
114
106
114
104
107
104
112
114
119
110
105
110
107
109
118
114
107
116
108
114
114
111
105
118
116
102
111
119
107
109
119
110
107
113
113
114
105
112
106
118
114
116
112
104
114
117
109
115
118
107
114
106
108
104
104
114
116
104
104
110
108
108
112
115
114
112
102
109
116
103
115
99
107
105
111
102
105
111
104
104
119
114
117
113
119
108
118
104
118
109
119
112
118
116
107
114
115
115
119
105
102
110
112
106
116
116
104
104
112
97
109
117
97
112
98
102
107
111
105
119
116
109
112
102
107
102
114
105
100
109
114
106
118
104
105
104
112
109
114
110
105
111
116
104
105
116
111
116
112
116
109
114
111
97
111
109
107
112
105
119
117
118
105
105
97
105
117
119
105
114
119
104
105
117
107
112
116
114
116
116
107
107
103
118
103
104
105
119
103
114
119
115
98
109
114
108
118
105
109
118
114
114
110
117
118
115
104
105
97
119
114
118
105
114
114
113
118
111
119
104
118
117
117
115
108
107
119
119
114
97
112
100
115
114
118
119
109
119
108
105
114
119
112
119
112
119
105
112
118
109
111
97
117
105
114
116
105
110
111
117
119
110
118
114
116
100
102
106
105
119
107
104
117
117
112
111
105
114
109
118
109
114
105
104
103
104
114
111
118
113
112
103
111
119
108
112
115
114
119
105
104
105
119
102
109
111
112
105
103
105
107
103
119
104
103
109
116
114
110
109
107
112
111
114
107
110
117
109
111
115
109
116
108
105
103
117
114
114
109
119
119
118
97
117
118
117
118
111
105
105
114
110
108
100
107
111
104
118
118
113
119
114
114
108
107
97
102
106
111
109
108
119
106
107
112
107
117
118
112
114
109
118
114
115
111
97
107
119
118
104
119
104
119
103
97
110
116
109
119
114
105
112
109
106
114
109
103
112
104
111
116
107
112
116
116
109
117
104
102
108
105
119
105
107
118
113
108
105
103
97
118
107
116
110
111
114
102
107
116
104
116
109
117
105
117
110
115
104
102
115
98
114
97
108
102
118
105
106
104
119
109
116
107
99
119
111
100
110
118
119
111
111
109
109
113
114
105
107
119
112
110
118
105
109
104
103
107
108
119
106
117
104
108
118
105
116
119
119
112
111
113
109
116
119
114
105
117
117
111
118
104
106
115
97
112
108
104
111
116
117
103
107
105
111
105
114
99
114
111
100
112
116
103
107
111
119
114
112
118
103
105
105
110
105
116
104
102
108
108
100
111
116
117
97
116
113
119
105
105
105
102
117
104
107
112
115
117
104
109
119
108
115
102
106
117
100
108
114
110
119
105
97
107
98
113
115
113
114
107
117
107
118
119
117
114
111
106
105
119
118
116
115
104
108
113
111
111
118
103
119
114
119
106
105
116
111
114
116
118
115
119
115
116
118
104
107
107
113
108
113
118
108
111
105
116
104
112
111
98
97
102
118
111
105
118
105
119
103
110
114
113
97
116
111
114
104
111
114
104
114
114
105
108
102
112
117
103
102
115
112
118
118
105
113
104
118
112
114
99
109
116
112
102
106
105
105
108
104
114
105
118
112
116
115
107
115
102
114
103
117
110
116
114
107
109
119
111
102
119
115
104
111
116
112
118
104
112
119
106
115
105
118
109
109
102
110
105
107
111
104
108
118
119
107
119
105
109
105
119
111
113
118
114
114
114
115
106
116
111
119
103
107
104
118
108
98
114
107
119
108
116
112
105
111
114
107
100
118
117
103
118
105
105
119
105
114
105
105
103
107
119
118
116
116
116
111
100
104
116
107
114
118
119
112
106
114
119
107
110
109
116
105
112
112
109
97
115
107
105
106
108
111
115
119
119
107
109
107
110
111
108
111
118
107
117
117
107
105
115
105
108
109
116
115
111
116
111
110
109
112
104
103
110
113
116
111
107
110
104
107
119
105
105
114
112
116
103
109
107
118
100
111
109
112
117
109
102
111
109
104
110
105
105
116
102
114
103
111
119
105
112
114
116
116
118
111
106
103
110
105
102
112
100
113
104
105
112
114
115
109
107
119
112
97
106
107
114
110
115
112
114
119
114
119
105
117
99
105
109
106
105
104
116
103
119
102
105
99
105
105
115
112
118
102
105
109
105
115
97
111
118
104
112
102
103
118
108
108
111
107
109
109
113
97
119
110
105
109
114
116
108
118
107
113
97
114
117
117
112
113
111
116
105
112
116
109
111
119
114
111
107
103
109
114
111
110
118
119
108
108
111
109
104
116
100
114
105
105
102
118
110
109
119
112
114
107
118
110
108
97
105
104
102
114
110
111
107
106
112
116
107
114
110
117
119
104
116
119
109
112
102
107
111
104
104
112
106
107
104
111
118
116
111
119
112
105
112
111
105
112
119
111
119
111
115
113
112
110
111
108
116
104
109
112
115
97
110
106
105
102
104
102
119
110
112
119
112
109
109
116
109
111
104
107
112
111
114
111
109
111
119
110
104
104
119
111
105
112
105
113
106
114
115
107
117
112
107
119
112
114
98
111
110
112
113
110
105
116
114
107
109
110
111
111
116
114
102
119
118
97
117
118
102
118
111
109
110
117
107
109
113
119
107
103
103
105
119
114
114
112
111
97
113
111
115
107
118
109
111
108
111
112
104
119
118
105
113
113
107
108
116
105
117
111
108
108
115
119
113
104
105
112
104
109
111
105
111
109
108
106
105
116
108
118
110
104
117
119
98
119
114
97
119
110
116
109
119
112
110
111
116
117
117
106
116
112
109
114
115
116
103
107
116
112
111
113
107
---
