# Supplementary material for: The effect of quiet eye training on golf putting performance in pressure situation
Source: Sci Rep. 2024 Mar 2;14:5182. doi: 10.1038/s41598-024-55716-z (PMC10908801; doi:10.1038/s41598-024-55716-z)
Supplement: Supplementary file 1 — Supplementary Information. [file 41598_2024_55716_MOESM1_ESM.zip › Data of the Study/3/Quite Eyes Experiment three data _ pressure.txt]

Heart Rate
110
112
109
109
108
105
113
112
110
113
111
112
111
111
103
104
105
103
105
107
106
101
102
103
102
103
105
105
105
101
103
121
100
123
122
113
119
103
108
102
112
111
121
101
122
97
105
110
96
87
115
100
117
115
105
116
97
121
95
96
110
95
109
111
98
110
105
111
99
100
97
102
114
106
119
120
113
103
103
101
115
108
123
111
120
114
122
100
96
123
117
100
115
98
116
115
104
114
120
116
101
108
114
112
123
122
103
87
102
105
107
100
116
106
105
95
110
107
120
108
113
107
118
115
117
122
112
103
113
96
96
104
122
107
119
87
119
96
102
113
119
118
115
122
122
107
107
112
122
105
98
112
112
118
102
104
105
115
115
98
114
114
111
118
103
103
105
117
96
112
123
118
99
110
113
119
123
110
100
101
99
102
103
113
119
99
109
117
108
113
97
115
114
119
118
110
108
105
102
101
115
101
118
104
104
101
122
119
102
111
119
121
97
102
123
104
105
102
107
112
118
104
111
93
119
103
123
106
114
113
97
119
123
113
110
123
114
112
106
120
122
102
102
109
115
118
118
102
111
105
103
91
111
116
103
99
99
116
107
109
107
101
97
123
98
106
102
87
105
115
114
107
112
104
113
121
98
111
105
114
97
104
98
103
115
110
115
120
112
87
110
111
88
99
97
108
93
118
98
119
116
98
116
118
100
101
101
102
116
110
115
98
105
87
97
121
114
97
103
105
102
118
87
108
103
104
113
87
106
121
119
87
121
107
112
105
119
87
113
97
114
118
97
114
111
115
97
110
110
107
123
102
122
118
95
104
90
98
99
87
105
105
100
108
96
117
100
101
100
100
114
118
110
114
97
100
116
102
112
118
115
118
115
101
119
112
102
109
120
97
115
123
96
108
116
101
115
110
106
107
119
98
118
98
97
95
119
112
112
113
98
116
97
119
104
105
118
107
117
117
123
122
109
116
91
115
116
117
116
118
98
108
123
113
104
112
102
118
119
114
99
101
108
118
108
88
121
105
117
107
100
108
118
108
108
114
122
115
110
107
112
87
96
108
103
108
105
107
114
118
97
119
119
108
98
104
106
115
116
98
116
122
108
112
106
116
116
100
107
98
122
100
103
91
116
88
115
114
110
110
108
112
114
96
120
111
107
104
103
113
104
102
116
99
121
122
116
121
123
122
90
117
101
107
93
114
100
93
108
97
118
105
101
104
123
115
121
122
110
99
115
121
98
90
106
120
115
115
101
111
123
108
123
99
110
115
113
118
100
117
112
98
106
119
114
95
106
115
115
100
117
116
115
100
106
98
107
100
112
99
114
98
98
88
107
116
105
110
119
121
103
118
102
91
97
119
118
122
97
115
111
123
121
97
107
111
110
104
91
123
115
121
112
108
100
101
120
116
123
101
118
121
114
116
112
118
103
106
111
98
120
104
112
120
104
122
112
93
102
108
119
106
101
104
98
102
110
102
96
105
109
102
97
103
97
123
117
107
122
114
109
111
103
101
114
104
103
120
113
118
109
98
96
123
113
96
105
96
104
110
97
106
87
93
118
123
107
106
109
122
114
108
105
106
118
98
87
110
121
116
100
98
100
103
115
102
115
99
104
98
112
114
122
108
100
108
103
107
120
114
104
118
105
115
115
109
101
121
118
96
109
122
104
107
122
108
104
113
113
114
101
112
102
121
114
117
111
99
114
119
106
116
121
104
114
102
105
98
98
114
117
99
98
108
105
105
112
116
114
112
96
106
118
97
116
91
104
101
110
96
101
109
98
98
123
114
119
113
122
105
121
99
121
107
122
112
121
118
103
114
116
116
122
100
96
108
111
102
117
118
99
99
112
88
107
119
87
111
90
96
103
109
100
122
117
106
112
96
104
96
114
101
93
107
115
102
121
99
101
99
111
107
115
108
101
110
117
99
100
118
110
118
111
117
106
114
110
87
110
106
104
111
100
123
119
120
101
101
88
101
119
122
100
115
122
98
101
119
103
111
118
115
118
117
104
103
97
121
97
99
101
123
97
115
123
116
90
107
115
105
120
101
107
120
114
115
108
119
120
116
99
101
88
123
114
120
101
114
114
113
121
110
123
99
120
119
119
116
105
103
122
122
115
88
111
93
116
114
121
123
107
122
105
100
115
123
111
122
112
123
100
112
121
106
109
88
119
101
114
117
100
108
110
119
123
108
120
115
118
93
96
102
100
122
104
99
119
119
111
110
100
115
107
121
106
115
100
98
97
99
115
109
120
113
112
97
110
123
105
111
116
114
123
100
98
101
123
96
107
110
111
100
97
101
103
97
123
99
97
107
117
115
108
106
104
111
110
114
104
108
119
106
110
116
107
118
105
100
97
119
115
115
107
123
122
120
88
119
120
119
121
109
100
101
115
108
105
93
104
110
98
121
121
113
122
115
115
105
104
88
95
102
110
107
105
123
102
104
111
104
119
121
112
115
106
120
114
116
109
87
103
123
120
98
122
99
123
97
87
108
118
107
122
114
100
112
107
102
115
106
97
112
98
110
118
104
112
118
117
107
119
98
96
105
100
122
101
104
121
113
105
100
97
88
120
103
118
108
110
114
96
103
117
99
118
107
119
101
119
108
116
98
95
116
90
114
88
105
96
121
100
102
99
123
106
117
103
91
123
110
93
108
120
122
109
109
107
106
113
115
100
103
123
112
108
121
101
107
98
97
104
105
123
102
119
99
105
121
100
118
122
122
111
110
113
106
117
122
115
100
119
119
109
120
99
102
116
87
111
105
99
109
118
119
97
103
101
109
100
114
91
115
110
93
111
118
97
103
110
123
115
112
120
97
101
101
108
100
117
98
96
105
105
93
109
118
119
88
117
113
123
100
101
100
96
119
99
103
112
116
119
98
106
122
105
116
96
102
119
93
105
114
108
122
101
87
103
90
113
116
113
115
104
119
103
121
123
119
114
109
102
100
123
121
118
116
98
105
113
109
110
121
97
122
115
122
102
101
118
109
115
118
121
116
123
116
117
120
98
103
104
113
105
113
121
105
109
100
117
99
112
109
90
88
95
120
110
101
121
100
122
97
108
115
113
87
117
109
115
98
109
115
98
114
115
101
105
96
111
119
97
96
116
112
121
120
101
113
98
121
111
114
91
106
117
111
96
102
101
100
105
98
115
100
121
112
118
116
104
116
96
115
97
119
108
118
115
103
106
122
110
96
122
116
99
110
118
112
120
98
112
122
102
116
100
120
106
107
96
108
101
104
110
99
105
120
122
103
122
101
106
101
122
109
113
121
115
114
114
116
102
118
110
123
97
104
98
120
105
90
114
103
123
105
118
111
101
110
114
104
93
121
119
97
120
100
101
122
100
114
101
101
97
104
122
121
118
118
118
109
93
98
118
104
114
121
122
112
102
114
123
103
108
107
117
101
111
111
107
87
116
103
100
102
105
110
116
122
123
104
107
103
108
109
105
110
121
104
119
119
104
101
116
101
105
106
117
116
109
117
110
108
107
111
99
97
108
113
117
109
103
108
99
103
123
100
100
114
112
118
97
106
104
121
93
110
107
111
119
107
96
109
107
99
108
101
101
117
96
114
97
110
123
100
112
114
118
117
120
110
102
97
108
101
96
111
93
113
99
101
111
114
116
106
103
123
112
87
102
103
114
108
116
112
114
122
114
122
101
119
91
101
107
102
100
99
118
97
122
96
100
91
100
101
116
111
120
95
100
107
101
116
87
110
120
98
111
96
97
121
105
105
110
104
107
107
113
88
122
108
101
106
115
118
105
121
104
113
88
115
119
119
111
113
110
117
101
111
117
106
109
123
114
109
103
97
106
115
110
108
121
122
105
105
110
107
99
118
93
115
101
101
96
121
108
107
122
112
114
103
121
108
105
88
101
99
96
114
108
110
103
102
111
117
104
114
108
119
123
98
118
123
106
112
96
103
110
98
98
112
102
104
98
109
121
118
110
123
111
100
112
110
100
111
123
109
123
109
116
113
112
108
109
105
118
99
106
112
116
88
108
102
101
96
98
96
123
108
112
122
111
106
106
118
106
109
98
103
111
109
114
110
107
109
123
108
99
99
122
110
100
111
100
113
102
114
116
103
119
111
104
122
111
114
90
110
108
112
113
108
101
118
115
103
106
108
110
109
118
114
96
122
121
87
119
120
96
120
109
106
108
119
103
107
113
123
103
97
97
101
123
114
114
112
109
88
113
110
116
104
120
107
110
105
110
112
99
122
121
101
113
113
103
105
118
101
119
109
105
105
116
123
113
98
101
112
99
107
110
101
109
106
105
102
100
118
105
120
108
98
119
122
90
122
114
87
123
108
117
106
122
112
108
109
118
119
119
102
117
112
106
114
116
117
97
103
118
111
109
113
104
---
