# Supplementary material for: The effect of quiet eye training on golf putting performance in pressure situation
Source: Sci Rep. 2024 Mar 2;14:5182. doi: 10.1038/s41598-024-55716-z (PMC10908801; doi:10.1038/s41598-024-55716-z)
Supplement: Supplementary file 1 — Supplementary Information. [file 41598_2024_55716_MOESM1_ESM.zip › Data of the Study/3/Technique after experiment Three data _ pressure.txt]

Heart Rate
110
110
110
110
110
108
111
110
110
111
110
110
110
110
107
107
108
107
108
109
109
105
106
107
106
107
108
108
108
105
107
116
105
117
117
111
115
107
110
106
110
110
116
105
117
103
108
110
103
98
112
105
114
112
108
113
103
116
103
103
110
103
110
110
104
110
108
110
104
105
103
106
112
109
115
116
111
107
107
105
112
110
117
110
116
112
117
105
103
117
114
105
112
104
113
112
107
112
116
113
105
110
112
110
117
117
107
98
106
108
109
105
113
109
108
103
110
109
116
110
111
109
114
112
114
117
110
107
111
103
103
107
117
109
115
98
115
103
106
111
115
114
112
117
117
109
109
110
117
108
104
110
110
114
106
107
108
112
112
104
112
112
110
114
107
107
108
114
103
110
117
114
104
110
111
115
117
110
105
105
104
106
107
111
115
104
110
114
110
111
103
112
112
115
114
110
110
108
106
105
112
105
114
107
107
105
117
115
106
110
115
116
103
106
117
107
108
106
109
110
114
107
110
101
115
107
117
109
112
111
103
115
117
111
110
117
112
110
109
116
117
106
106
110
112
114
114
106
110
108
107
100
110
113
107
104
104
113
109
110
109
105
103
117
104
109
106
98
108
112
112
109
110
107
111
116
104
110
108
112
103
107
104
107
112
110
112
116
110
98
110
110
98
104
103
110
101
114
104
115
113
104
113
114
105
105
105
106
113
110
112
104
108
98
103
116
112
103
107
108
106
114
98
110
107
107
111
98
109
116
115
98
116
109
110
108
115
98
111
103
112
114
103
112
110
112
103
110
110
109
117
106
117
114
103
107
99
104
104
98
108
108
105
110
103
114
105
105
105
105
112
114
110
112
103
105
113
106
110
114
112
114
112
105
115
110
106
110
116
103
112
117
103
110
113
105
112
110
109
109
115
104
114
104
103
103
115
110
110
111
104
113
103
115
107
108
114
109
114
114
117
117
110
113
100
112
113
114
113
114
104
110
117
111
107
110
106
114
115
112
104
105
110
114
110
98
116
108
114
109
105
110
114
110
110
112
117
112
110
109
110
98
103
110
107
110
108
109
112
114
103
115
115
110
104
107
109
112
113
104
113
117
110
110
109
113
113
105
109
104
117
105
107
100
113
98
112
112
110
110
110
110
112
103
116
110
109
107
107
111
107
106
113
104
116
117
113
116
117
117
99
114
105
109
101
112
105
101
110
103
114
108
105
107
117
112
116
117
110
104
112
116
104
99
109
116
112
112
105
110
117
110
117
104
110
112
111
114
105
114
110
104
109
115
112
103
109
112
112
105
114
113
112
105
109
104
109
105
110
104
112
104
104
98
109
113
108
110
115
116
107
114
106
100
103
115
114
117
103
112
110
117
116
103
109
110
110
107
100
117
112
116
110
110
105
105
116
113
117
105
114
116
112
113
110
114
107
109
110
104
116
107
110
116
107
117
110
101
106
110
115
109
105
107
104
106
110
106
103
108
110
106
103
107
103
117
114
109
117
112
110
110
107
105
112
107
107
116
111
114
110
104
103
117
111
103
108
103
107
110
103
109
98
101
114
117
109
109
110
117
112
110
108
109
114
104
98
110
116
113
105
104
105
107
112
106
112
104
107
104
110
112
117
110
105
110
107
109
116
112
107
114
108
112
112
110
105
116
114
103
110
117
107
109
117
110
107
111
111
112
105
110
106
116
112
114
110
104
112
115
109
113
116
107
112
106
108
104
104
112
114
104
104
110
108
108
110
113
112
110
103
109
114
103
113
100
107
105
110
103
105
110
104
104
117
112
115
111
117
108
116
104
116
109
117
110
116
114
107
112
113
113
117
105
103
110
110
106
114
114
104
104
110
98
109
115
98
110
99
103
107
110
105
117
114
109
110
103
107
103
112
105
101
109
112
106
116
104
105
104
110
109
112
110
105
110
114
104
105
114
110
114
110
114
109
112
110
98
110
109
107
110
105
117
115
116
105
105
98
105
115
117
105
112
117
104
105
115
107
110
114
112
114
114
107
107
103
116
103
104
105
117
103
112
117
113
99
109
112
108
116
105
109
116
112
112
110
115
116
113
104
105
98
117
112
116
105
112
112
111
116
110
117
104
116
115
115
113
108
107
117
117
112
98
110
101
113
112
116
117
109
117
108
105
112
117
110
117
110
117
105
110
116
109
110
98
115
105
112
114
105
110
110
115
117
110
116
112
114
101
103
106
105
117
107
104
115
115
110
110
105
112
109
116
109
112
105
104
103
104
112
110
116
111
110
103
110
117
108
110
113
112
117
105
104
105
117
103
109
110
110
105
103
105
107
103
117
104
103
109
114
112
110
109
107
110
110
112
107
110
115
109
110
113
109
114
108
105
103
115
112
112
109
117
117
116
98
115
116
115
116
110
105
105
112
110
108
101
107
110
104
116
116
111
117
112
112
108
107
98
103
106
110
109
108
117
106
107
110
107
115
116
110
112
109
116
112
113
110
98
107
117
116
104
117
104
117
103
98
110
114
109
117
112
105
110
109
106
112
109
103
110
104
110
114
107
110
114
114
109
115
104
103
108
105
117
105
107
116
111
108
105
103
98
116
107
114
110
110
112
103
107
114
104
114
109
115
105
115
110
113
104
103
113
99
112
98
108
103
116
105
106
104
117
109
114
107
100
117
110
101
110
116
117
110
110
109
109
111
112
105
107
117
110
110
116
105
109
104
103
107
108
117
106
115
104
108
116
105
114
117
117
110
110
111
109
114
117
112
105
115
115
110
116
104
106
113
98
110
108
104
110
114
115
103
107
105
110
105
112
100
112
110
101
110
114
103
107
110
117
112
110
116
103
105
105
110
105
114
104
103
108
108
101
110
114
115
98
114
111
117
105
105
105
103
115
104
107
110
113
115
104
109
117
108
113
103
106
115
101
108
112
110
117
105
98
107
99
111
113
111
112
107
115
107
116
117
115
112
110
106
105
117
116
114
113
104
108
111
110
110
116
103
117
112
117
106
105
114
110
112
114
116
113
117
113
114
116
104
107
107
111
108
111
116
108
110
105
114
104
110
110
99
98
103
116
110
105
116
105
117
103
110
112
111
98
114
110
112
104
110
112
104
112
112
105
108
103
110
115
103
103
113
110
116
116
105
111
104
116
110
112
100
109
114
110
103
106
105
105
108
104
112
105
116
110
114
113
107
113
103
112
103
115
110
114
112
107
109
117
110
103
117
113
104
110
114
110
116
104
110
117
106
113
105
116
109
109
103
110
105
107
110
104
108
116
117
107
117
105
109
105
117
110
111
116
112
112
112
113
106
114
110
117
103
107
104
116
108
99
112
107
117
108
114
110
105
110
112
107
101
116
115
103
116
105
105
117
105
112
105
105
103
107
117
116
114
114
114
110
101
104
114
107
112
116
117
110
106
112
117
107
110
109
114
105
110
110
109
98
113
107
105
106
108
110
113
117
117
107
109
107
110
110
108
110
116
107
115
115
107
105
113
105
108
109
114
113
110
114
110
110
109
110
104
103
110
111
114
110
107
110
104
107
117
105
105
112
110
114
103
109
107
116
101
110
109
110
115
109
103
110
109
104
110
105
105
114
103
112
103
110
117
105
110
112
114
114
116
110
106
103
110
105
103
110
101
111
104
105
110
112
113
109
107
117
110
98
106
107
112
110
113
110
112
117
112
117
105
115
100
105
109
106
105
104
114
103
117
103
105
100
105
105
113
110
116
103
105
109
105
113
98
110
116
104
110
103
103
116
108
108
110
107
109
109
111
98
117
110
105
109
112
114
108
116
107
111
98
112
115
115
110
111
110
114
105
110
114
109
110
117
112
110
107
103
109
112
110
110
116
117
108
108
110
109
104
114
101
112
105
105
103
116
110
109
117
110
112
107
116
110
108
98
105
104
103
112
110
110
107
106
110
114
107
112
110
115
117
104
114
117
109
110
103
107
110
104
104
110
106
107
104
110
116
114
110
117
110
105
110
110
105
110
117
110
117
110
113
111
110
110
110
108
114
104
109
110
113
98
110
106
105
103
104
103
117
110
110
117
110
109
109
114
109
110
104
107
110
110
112
110
109
110
117
110
104
104
117
110
105
110
105
111
106
112
113
107
115
110
107
117
110
112
99
110
110
110
111
110
105
114
112
107
109
110
110
110
114
112
103
117
116
98
115
116
103
116
110
109
110
115
107
109
111
117
107
103
103
105
117
112
112
110
110
98
111
110
113
107
116
109
110
108
110
110
104
117
116
105
111
111
107
108
114
105
115
110
108
108
113
117
111
104
105
110
104
109
110
105
110
109
108
106
105
114
108
116
110
104
115
117
99
117
112
98
117
110
114
109
117
110
110
110
114
115
115
106
114
110
109
112
113
114
103
107
114
110
110
111
107
---
