# Supplementary material for: The effect of quiet eye training on golf putting performance in pressure situation
Source: Sci Rep. 2024 Mar 2;14:5182. doi: 10.1038/s41598-024-55716-z (PMC10908801; doi:10.1038/s41598-024-55716-z)
Supplement: Supplementary file 1 — Supplementary Information. [file 41598_2024_55716_MOESM1_ESM.zip › Data of the Study/2/Pre-technical experiment three data _ Pressure.txt]

Pressure
4
2
7
5
0
6
5
8
7
0
8
6
8
4
6
7
4
9
2
3
3
8
9
3
6
2
3
2
9
0
1
7
8
4
0
0
2
2
6
6
7
6
3
0
8
5
2
7
9
9
6
8
5
8
7
4
1
3
2
5
2
0
9
6
6
2
5
5
1
5
6
0
0
5
5
5
8
3
5
5
4
3
2
9
5
2
5
0
0
8
0
7
7
2
2
3
4
0
3
2
6
4
3
9
2
2
0
5
9
8
3
4
8
9
7
8
6
7
3
4
4
7
5
0
1
8
5
3
1
7
7
0
2
4
9
8
0
4
7
7
3
6
6
6
4
5
9
6
2
6
2
0
9
5
1
4
8
4
4
7
2
8
7
3
5
4
4
0
7
6
2
8
3
6
7
6
2
9
2
3
7
9
6
6
6
9
9
8
2
1
0
3
6
1
5
3
5
6
1
0
7
5
2
7
2
6
2
3
6
9
5
4
9
8
6
2
6
1
4
5
2
2
3
2
6
8
4
5
8
3
2
8
5
6
3
1
7
8
8
0
0
1
9
8
1
6
5
3
8
6
8
7
9
3
8
4
3
7
6
8
1
9
8
4
5
9
6
8
1
5
5
5
3
2
4
4
0
8
4
2
8
2
4
8
3
7
9
7
5
9
4
2
9
0
1
3
4
0
4
5
3
8
8
8
5
5
4
9
9
1
6
1
5
0
4
0
2
6
3
7
8
4
0
9
2
3
6
8
0
1
6
0
5
4
9
2
5
9
7
2
7
9
9
8
7
6
3
0
5
3
7
7
3
0
5
5
7
7
8
0
6
8
9
6
4
5
5
5
4
0
9
7
4
5
7
4
0
4
8
1
5
0
5
4
6
6
6
9
5
3
4
4
9
1
8
3
9
7
5
6
0
1
0
0
7
0
3
4
3
3
7
9
9
5
2
8
0
9
2
6
4
6
8
3
5
0
0
1
3
2
7
1
7
1
5
4
7
8
5
4
3
9
6
5
6
4
2
2
2
7
2
7
5
5
2
2
5
5
8
1
6
3
2
0
0
1
4
2
5
7
9
9
8
2
8
4
8
3
0
5
0
9
7
7
2
8
1
0
9
2
9
2
6
3
8
4
5
6
1
1
4
8
1
0
6
8
9
5
3
6
0
2
9
0
0
0
3
8
4
6
2
2
8
2
5
5
7
2
5
5
4
9
5
0
7
2
5
2
2
5
0
5
3
1
5
3
2
9
9
1
3
0
0
4
3
9
2
2
0
4
1
0
7
1
7
4
1
6
1
3
9
3
0
7
8
0
6
9
1
4
2
1
0
3
5
9
0
2
0
2
9
2
5
6
2
2
5
7
0
9
8
2
2
0
3
5
7
8
1
0
0
5
2
4
6
3
7
3
3
2
2
0
8
9
0
8
3
2
5
1
5
3
3
0
5
4
5
5
9
0
1
1
3
1
5
7
1
6
8
5
9
7
4
2
3
5
8
9
1
7
2
6
0
9
5
9
6
0
0
1
7
7
0
4
8
9
3
1
4
3
7
7
2
6
0
5
2
1
8
8
1
0
4
6
5
8
3
0
3
1
3
5
9
8
1
6
3
6
5
8
3
7
1
9
4
6
7
8
8
8
0
9
5
0
5
1
4
9
8
4
2
2
3
1
7
9
4
8
8
0
0
0
2
5
5
4
1
4
2
6
5
9
3
6
9
4
7
3
1
8
5
2
0
4
0
0
1
2
6
4
4
9
8
6
6
2
0
9
2
6
8
0
4
4
2
9
1
8
8
0
2
4
0
3
1
4
3
4
0
0
8
2
6
5
6
7
7
3
7
2
8
3
4
5
1
7
6
4
8
3
3
0
2
1
1
9
1
2
8
8
9
0
9
8
3
7
5
1
2
7
6
8
4
1
5
8
7
2
5
9
6
9
0
7
6
3
0
5
1
0
8
6
9
2
9
8
9
5
7
8
9
2
9
6
0
0
0
6
2
5
0
8
9
7
0
4
1
0
4
6
9
5
3
3
4
2
3
6
5
2
6
1
3
4
6
5
2
6
0
4
2
4
1
6
6
3
1
7
5
1
0
2
5
5
2
0
5
7
1
8
9
7
5
5
4
2
4
6
9
7
6
7
2
4
5
0
1
2
2
0
9
7
0
4
2
1
1
1
9
4
0
2
8
0
8
9
7
7
1
9
1
4
2
0
0
7
9
5
1
5
7
1
5
8
8
7
9
3
3
8
2
0
5
2
7
6
3
8
0
8
0
0
2
0
2
7
8
8
2
1
4
0
2
5
6
9
2
0
2
4
1
0
4
2
2
8
7
9
5
6
6
0
8
1
5
5
1
1
8
2
8
8
9
1
0
3
7
1
1
0
7
2
5
6
9
9
3
6
3
8
6
4
8
0
8
1
4
1
5
1
2
0
2
3
1
4
2
5
3
5
2
3
0
7
4
0
2
4
9
5
9
6
5
1
1
1
2
2
1
6
1
4
5
9
6
3
9
2
7
5
2
1
3
0
5
4
6
2
9
4
3
7
0
8
6
4
1
7
9
9
1
2
2
5
6
0
6
4
6
9
5
0
0
7
1
8
1
7
6
7
3
3
8
9
9
5
2
4
7
7
7
1
5
6
7
5
1
6
0
0
0
8
3
2
8
7
7
7
6
9
3
7
4
8
5
6
4
6
1
3
5
5
2
8
3
2
3
3
3
3
7
9
7
3
7
4
2
9
0
0
5
4
7
4
2
4
4
1
9
6
0
8
6
6
7
4
4
2
5
0
0
7
3
1
4
9
3
3
7
7
6
7
8
6
6
6
9
7
2
7
4
4
6
1
1
0
0
1
0
1
9
7
8
2
6
7
0
9
4
7
8
8
6
0
0
9
3
6
6
1
1
6
1
4
2
2
7
6
6
7
3
8
7
5
1
2
8
1
2
2
1
7
8
9
2
7
4
0
2
9
1
1
9
0
3
5
3
9
7
4
0
3
0
8
0
3
0
1
8
6
4
0
0
4
7
4
6
9
5
8
9
0
4
9
3
9
7
2
6
9
3
5
4
9
2
6
0
2
8
6
5
3
7
2
1
8
7
3
0
4
6
3
3
1
4
8
5
6
2
2
9
1
3
6
5
9
9
0
2
1
1
6
1
8
8
8
5
2
9
7
7
8
2
5
2
4
5
5
9
5
6
7
0
7
5
6
0
0
7
6
0
3
0
6
7
1
4
6
0
0
4
4
7
4
6
9
5
3
7
7
9
2
8
2
9
8
6
8
1
8
4
4
5
8
2
0
6
8
8
7
4
7
7
6
3
5
1
4
5
0
7
8
2
8
6
9
0
0
2
9
5
4
8
4
0
2
6
3
8
3
3
8
4
1
6
7
0
7
9
5
2
4
4
5
3
9
4
1
5
6
1
1
3
7
2
9
2
0
5
8
0
3
9
1
4
4
3
5
7
8
9
8
4
5
6
7
7
0
3
4
9
3
2
2
1
5
2
4
6
2
5
5
1
1
1
2
5
1
5
7
8
1
7
4
8
9
1
4
0
4
6
0
3
1
3
9
8
7
5
7
9
0
2
8
5
4
7
5
5
4
9
3
6
7
8
2
0
1
3
4
2
0
4
1
9
7
1
6
4
7
4
5
1
6
9
1
2
7
6
8
4
5
6
1
1
8
0
1
4
0
0
5
9
1
2
6
9
4
4
0
6
2
0
3
8
7
3
6
5
1
4
9
0
0
3
7
9
3
2
4
9
0
9
2
1
9
1
6
6
1
1
0
3
8
2
5
0
1
0
6
4
2
6
8
0
1
5
2
2
5
9
5
4
8
5
0
9
2
9
1
7
2
5
5
6
3
6
7
9
3
7
8
7
1
9
8
7
6
3
9
2
4
0
0
4
6
4
4
0
0
7
3
7
5
9
1
9
9
8
0
8
3
9
7
2
0
4
4
4
6
0
3
3
2
0
8
6
8
5
8
4
6
2
5
6
4
4
7
0
2
3
6
8
6
6
5
9
7
2
9
6
4
9
3
7
9
9
8
6
5
1
9
7
7
2
4
0
3
9
1
6
4
9
0
7
9
1
3
9
8
4
8
0
5
1
5
9
1
6
4
6
9
7
3
9
4
1
3
9
3
0
3
1
1
6
0
0
3
8
4
5
5
7
9
4
0
1
2
2
3
7
5
9
1
2
0
7
2
0
6
0
7
2
2
4
2
1
8
5
9
2
1
4
7
8
8
3
5
6
5
9
3
6
0
8
3
4
5
0
8
4
9
3
2
4
0
5
0
0
9
3
4
6
8
9
5
7
1
3
9
6
1
4
6
7
5
2
9
0
7
6
3
1
5
4
7
4
3
2
9
2
---
