# Supplementary material for: The effect of quiet eye training on golf putting performance in pressure situation
Source: Sci Rep. 2024 Mar 2;14:5182. doi: 10.1038/s41598-024-55716-z (PMC10908801; doi:10.1038/s41598-024-55716-z)
Supplement: Supplementary file 1 — Supplementary Information. [file 41598_2024_55716_MOESM1_ESM.zip › Data of the Study/2/Technical post experiment three data _ Pressure.txt]

Pressure
6
6
7
7
5
7
7
7
7
5
7
7
7
6
7
7
6
7
6
6
6
7
7
6
7
6
6
6
7
5
6
7
7
6
5
5
6
6
7
7
7
7
6
5
7
7
6
7
7
7
7
7
7
7
7
6
6
6
6
7
6
5
7
7
7
6
7
7
6
7
7
5
5
7
7
7
7
6
7
7
6
6
6
7
7
6
7
5
5
7
5
7
7
6
6
6
6
5
6
6
7
6
6
7
6
6
5
7
7
7
6
6
7
7
7
7
7
7
6
6
6
7
7
5
6
7
7
6
6
7
7
5
6
6
7
7
5
6
7
7
6
7
7
7
6
7
7
7
6
7
6
5
7
7
6
6
7
6
6
7
6
7
7
6
7
6
6
5
7
7
6
7
6
7
7
7
6
7
6
6
7
7
7
7
7
7
7
7
6
6
5
6
7
6
7
6
7
7
6
5
7
7
6
7
6
7
6
6
7
7
7
6
7
7
7
6
7
6
6
7
6
6
6
6
7
7
6
7
7
6
6
7
7
7
6
6
7
7
7
5
5
6
7
7
6
7
7
6
7
7
7
7
7
6
7
6
6
7
7
7
6
7
7
6
7
7
7
7
6
7
7
7
6
6
6
6
5
7
6
6
7
6
6
7
6
7
7
7
7
7
6
6
7
5
6
6
6
5
6
7
6
7
7
7
7
7
6
7
7
6
7
6
7
5
6
5
6
7
6
7
7
6
5
7
6
6
7
7
5
6
7
5
7
6
7
6
7
7
7
6
7
7
7
7
7
7
6
5
7
6
7
7
6
5
7
7
7
7
7
5
7
7
7
7
6
7
7
7
6
5
7
7
6
7
7
6
5
6
7
6
7
5
7
6
7
7
7
7
7
6
6
6
7
6
7
6
7
7
7
7
5
6
5
5
7
5
6
6
6
6
7
7
7
7
6
7
5
7
6
7
6
7
7
6
7
5
5
6
6
6
7
6
7
6
7
6
7
7
7
6
6
7
7
7
7
6
6
6
6
7
6
7
7
7
6
6
7
7
7
6
7
6
6
5
5
6
6
6
7
7
7
7
7
6
7
6
7
6
5
7
5
7
7
7
6
7
6
5
7
6
7
6
7
6
7
6
7
7
6
6
6
7
6
5
7
7
7
7
6
7
5
6
7
5
5
5
6
7
6
7
6
6
7
6
7
7
7
6
7
7
6
7
7
5
7
6
7
6
6
7
5
7
6
6
7
6
6
7
7
6
6
5
5
6
6
7
6
6
5
6
6
5
7
6
7
6
6
7
6
6
7
6
5
7
7
5
7
7
6
6
6
6
5
6
7
7
5
6
5
6
7
6
7
7
6
6
7
7
5
7
7
6
6
5
6
7
7
7
6
5
5
7
6
6
7
6
7
6
6
6
6
5
7
7
5
7
6
6
7
6
7
6
6
5
7
6
7
7
7
5
6
6
6
6
7
7
6
7
7
7
7
7
6
6
6
7
7
7
6
7
6
7
5
7
7
7
7
5
5
6
7
7
5
6
7
7
6
6
6
6
7
7
6
7
5
7
6
6
7
7
6
5
6
7
7
7
6
5
6
6
6
7
7
7
6
7
6
7
7
7
6
7
6
7
6
7
7
7
7
7
5
7
7
5
7
6
6
7
7
6
6
6
6
6
7
7
6
7
7
5
5
5
6
7
7
6
6
6
6
7
7
7
6
7
7
6
7
6
6
7
7
6
5
6
5
5
6
6
7
6
6
7
7
7
7
6
5
7
6
7
7
5
6
6
6
7
6
7
7
5
6
6
5
6
6
6
6
6
5
5
7
6
7
7
7
7
7
6
7
6
7
6
6
7
6
7
7
6
7
6
6
5
6
6
6
7
6
6
7
7
7
5
7
7
6
7
7
6
6
7
7
7
6
6
7
7
7
6
7
7
7
7
5
7
7
6
5
7
6
5
7
7
7
6
7
7
7
7
7
7
7
6
7
7
5
5
5
7
6
7
5
7
7
7
5
6
6
5
6
7
7
7
6
6
6
6
6
7
7
6
7
6
6
6
7
7
6
7
5
6
6
6
6
7
7
6
6
7
7
6
5
6
7
7
6
5
7
7
6
7
7
7
7
7
6
6
6
7
7
7
7
7
6
6
7
5
6
6
6
5
7
7
5
6
6
6
6
6
7
6
5
6
7
5
7
7
7
7
6
7
6
6
6
5
5
7
7
7
6
7
7
6
7
7
7
7
7
6
6
7
6
5
7
6
7
7
6
7
5
7
5
5
6
5
6
7
7
7
6
6
6
5
6
7
7
7
6
5
6
6
6
5
6
6
6
7
7
7
7
7
7
5
7
6
7
7
6
6
7
6
7
7
7
6
5
6
7
6
6
5
7
6
7
7
7
7
6
7
6
7
7
6
7
5
7
6
6
6
7
6
6
5
6
6
6
6
6
7
6
7
6
6
5
7
6
5
6
6
7
7
7
7
7
6
6
6
6
6
6
7
6
6
7
7
7
6
7
6
7
7
6
6
6
5
7
6
7
6
7
6
6
7
5
7
7
6
6
7
7
7
6
6
6
7
7
5
7
6
7
7
7
5
5
7
6
7
6
7
7
7
6
6
7
7
7
7
6
6
7
7
7
6
7
7
7
7
6
7
5
5
5
7
6
6
7
7
7
7
7
7
6
7
6
7
7
7
6
7
6
6
7
7
6
7
6
6
6
6
6
6
7
7
7
6
7
6
6
7
5
5
7
6
7
6
6
6
6
6
7
7
5
7
7
7
7
6
6
6
7
5
5
7
6
6
6
7
6
6
7
7
7
7
7
7
7
7
7
7
6
7
6
6
7
6
6
5
5
6
5
6
7
7
7
6
7
7
5
7
6
7
7
7
7
5
5
7
6
7
7
6
6
7
6
6
6
6
7
7
7
7
6
7
7
7
6
6
7
6
6
6
6
7
7
7
6
7
6
5
6
7
6
6
7
5
6
7
6
7
7
6
5
6
5
7
5
6
5
6
7
7
6
5
5
6
7
6
7
7
7
7
7
5
6
7
6
7
7
6
7
7
6
7
6
7
6
7
5
6
7
7
7
6
7
6
6
7
7
6
5
6
7
6
6
6
6
7
7
7
6
6
7
6
6
7
7
7
7
5
6
6
6
7
6
7
7
7
7
6
7
7
7
7
6
7
6
6
7
7
7
7
7
7
5
7
7
7
5
5
7
7
5
6
5
7
7
6
6
7
5
5
6
6
7
6
7
7
7
6
7
7
7
6
7
6
7
7
7
7
6
7
6
6
7
7
6
5
7
7
7
7
6
7
7
7
6
7
6
6
7
5
7
7
6
7
7
7
5
5
6
7
7
6
7
6
5
6
7
6
7
6
6
7
6
6
7
7
5
7
7
7
6
6
6
7
6
7
6
6
7
7
6
6
6
7
6
7
6
5
7
7
5
6
7
6
6
6
6
7
7
7
7
7
6
7
7
7
7
5
6
6
7
6
6
6
6
7
6
6
7
6
7
7
6
6
6
6
7
6
7
7
7
6
7
6
7
7
6
6
5
6
7
5
6
6
6
7
7
7
7
7
7
5
6
7
7
6
7
7
7
6
7
6
7
7
7
6
5
6
6
6
6
5
6
6
7
7
6
7
6
7
6
7
6
7
7
6
6
7
7
7
6
7
7
6
6
7
5
6
6
5
5
7
7
6
6
7
7
6
6
5
7
6
5
6
7
7
6
7
7
6
6
7
5
5
6
7
7
6
6
6
7
5
7
6
6
7
6
7
7
6
6
5
6
7
6
7
5
6
5
7
6
6
7
7
5
6
7
6
6
7
7
7
6
7
7
5
7
6
7
6
7
6
7
7
7
6
7
7
7
6
7
7
7
6
7
7
7
7
6
7
6
6
5
5
6
7
6
6
5
5
7
6
7
7
7
6
7
7
7
5
7
6
7
7
6
5
6
6
6
7
5
6
6
6
5
7
7
7
7
7
6
7
6
7
7
6
6
7
5
6
6
7
7
7
7
7
7
7
6
7
7
6
7
6
7
7
7
7
7
7
6
7
7
7
6
6
5
6
7
6
7
6
7
5
7
7
6
6
7
7
6
7
5
7
6
7
7
6
7
6
7
7
7
6
7
6
6
6
7
6
5
6
6
6
7
5
5
6
7
6
7
7
7
7
6
5
6
6
6
6
7
7
7
6
6
5
7
6
5
7
5
7
6
6
6
6
6
7
7
7
6
6
6
7
7
7
6
7
7
7
7
6
7
5
7
6
6
7
5
7
6
7
6
6
6
5
7
5
5
7
6
6
7
7
7
7
7
6
6
7
7
6
6
7
7
7
6
7
5
7
7
6
6
7
6
7
6
6
6
7
6
---
