# Supplementary material for: The effect of quiet eye training on golf putting performance in pressure situation
Source: Sci Rep. 2024 Mar 2;14:5182. doi: 10.1038/s41598-024-55716-z (PMC10908801; doi:10.1038/s41598-024-55716-z)
Supplement: Supplementary file 1 — Supplementary Information. [file 41598_2024_55716_MOESM1_ESM.zip › Data of the Study/5/Technical post-attention strategy push rod test data _ Table 5.txt]

Inner Static Eye Movement Duration	Outer Static Eye Movement Duration	Inner Fixation Point	Outer Fixation Point	总的注视点个数	Inner Fixation Duration	Outer Fixation Duration	总的注视时间
1.750558846183287	1.807839024832622	8.0	7.0	15.0	4.0	4.0	8.0
1.85691324030175	1.82272356496282	9.0	7.0	16.0	3.0	5.0	8.0
1.766496888372523	1.728903847689103	9.0	8.0	17.0	4.0	4.0	8.0
1.726759165618934	1.824003432747606	9.0	9.0	18.0	3.0	4.0	7.0
1.703353855749581	1.826220976340557	10.0	10.0	20.0	4.0	3.0	7.0
1.780282701473339	1.79397505751098	10.0	9.0	19.0	4.0	3.0	7.0
1.779786601611131	1.814222123445905	9.0	8.0	17.0	4.0	4.0	8.0
1.769086283333385	1.850400387284149	9.0	9.0	18.0	4.0	5.0	9.0
1.724344218486015	1.79134924019626	9.0	10.0	19.0	4.0	4.0	8.0
1.814650231930197	1.807839302706732	8.0	7.0	15.0	3.0	4.0	7.0
1.780696075620136	1.890266644468912	11.0	8.0	19.0	4.0	3.0	7.0
1.780162409728998	1.803276506549149	9.0	8.0	17.0	3.0	3.0	6.0
1.828704889644028	1.810978936598701	9.0	9.0	18.0	4.0	3.0	7.0
1.844844710361984	1.746590269160103	10.0	9.0	19.0	4.0	4.0	8.0
1.791553122443318	1.938721368798968	9.0	8.0	17.0	3.0	4.0	7.0
1.802915479718011	1.920756660148779	11.0	10.0	21.0	4.0	3.0	7.0
1.840165807432387	1.787739768766651	12.0	9.0	21.0	4.0	3.0	7.0
1.698725471990994	1.794192887792006	10.0	10.0	20.0	3.0	5.0	8.0
---
