# Supplementary material for: The effect of quiet eye training on golf putting performance in pressure situation
Source: Sci Rep. 2024 Mar 2;14:5182. doi: 10.1038/s41598-024-55716-z (PMC10908801; doi:10.1038/s41598-024-55716-z)
Supplement: Supplementary file 1 — Supplementary Information. [file 41598_2024_55716_MOESM1_ESM.zip › Data of the Study/5/Quite eye attention strategy push rod test data _ Table 5.txt]

Inner Static Eye Movement Duration	Outer Static Eye Movement Duration	Inner Fixation Point	Outer Fixation Point	总的注视点个数	Inner Fixation Duration	Outer Fixation Duration	总的注视时间
1.895829018976241	1.773791779244891	8.0	7.0	15.0	3.0	3.0	6.0
1.985350205576737	1.725581450040833	9.0	7.0	16.0	4.0	4.0	8.0
2.041300947202048	1.629160791632718	9.0	8.0	17.0	4.0	4.0	8.0
1.638455607499813	1.753130209586009	10.0	10.0	20.0	3.0	4.0	7.0
1.817497980700806	1.918422766857063	11.0	11.0	22.0	4.0	3.0	7.0
1.974160057251675	1.629160791632718	11.0	9.0	20.0	4.0	3.0	7.0
2.041300947202048	1.773791779244891	11.0	8.0	19.0	4.0	4.0	8.0
1.761547239075496	1.863325247766711	9.0	10.0	19.0	4.0	4.0	8.0
1.862258574001054	1.61538641186013	10.0	11.0	21.0	4.0	4.0	8.0
1.940589612276489	1.656709551177894	8.0	7.0	15.0	3.0	4.0	7.0
1.795117684050682	1.939084336515945	11.0	9.0	20.0	3.0	4.0	7.0
2.007730502226861	1.753130209586009	9.0	8.0	17.0	4.0	3.0	7.0
1.985350205576737	1.794453348903772	10.0	9.0	19.0	4.0	3.0	7.0
2.063681243852172	1.698032690495657	11.0	10.0	21.0	4.0	4.0	8.0
2.007730502226861	1.883986817425593	10.0	8.0	18.0	4.0	4.0	8.0
1.958391307462924	1.694754041283075	8.0	7.0	15.0	3.0	3.0	6.0
2.095245486807465	1.745893542466988	9.0	7.0	16.0	4.0	4.0	8.0
1.868462878033892	1.652204234279107	8.0	7.0	15.0	3.0	4.0	7.0
---
