# Supplementary material for: The effect of quiet eye training on golf putting performance in pressure situation
Source: Sci Rep. 2024 Mar 2;14:5182. doi: 10.1038/s41598-024-55716-z (PMC10908801; doi:10.1038/s41598-024-55716-z)
Supplement: Supplementary file 1 — Supplementary Information. [file 41598_2024_55716_MOESM1_ESM.zip › Data of the Study/5/After quite eye attention strategy push rod test data _ Table 5..txt]

Inner Static Eye Movement Duration	Outer Static Eye Movement Duration	Inner Fixation Point	Outer Fixation Point	总的注视点个数	Inner Fixation Duration	Outer Fixation Duration	总的注视时间
2.136844483265267	1.901981406458182	8.0	7.0	15.0	4.0	4.0	8.0
2.223838975309857	1.949526759880371	8.0	7.0	15.0	4.0	5.0	9.0
2.108126667598321	1.820148874491413	9.0	8.0	17.0	5.0	4.0	9.0
1.924694635708331	2.080852634285506	9.0	9.0	18.0	4.0	5.0	9.0
2.15673760740993	2.167887615823523	11.0	10.0	21.0	4.0	3.0	7.0
2.242141362211512	1.910757601340078	12.0	9.0	21.0	4.0	3.0	7.0
2.094233905351896	1.883131335498656	10.0	8.0	18.0	5.0	4.0	9.0
1.936761466338741	1.976630464079789	9.0	10.0	19.0	4.0	5.0	9.0
1.972928555891602	1.906028177134857	10.0	10.0	20.0	5.0	4.0	9.0
2.215650223091404	1.886169854134943	8.0	7.0	15.0	4.0	5.0	9.0
2.045914956138585	2.004665094238616	9.0	9.0	18.0	4.0	4.0	8.0
2.230506316844592	2.009387905390347	9.0	8.0	17.0	4.0	4.0	8.0
2.071566502861522	1.907877427575816	9.0	9.0	18.0	5.0	4.0	9.0
2.101654996226847	1.914391639895447	10.0	10.0	20.0	5.0	5.0	10.0
2.266322358399156	2.074970476199254	9.0	8.0	17.0	4.0	5.0	9.0
2.094233905220258	1.883131335403544	10.0	8.0	18.0	5.0	4.0	9.0
1.936761466350692	1.976630464143091	9.0	10.0	19.0	4.0	5.0	9.0
2.041081615781484	1.845830934026564	8.0	7.0	15.0	4.0	4.0	8.0
---
