# Supplementary material for: The effect of quiet eye training on golf putting performance in pressure situation
Source: Sci Rep. 2024 Mar 2;14:5182. doi: 10.1038/s41598-024-55716-z (PMC10908801; doi:10.1038/s41598-024-55716-z)
Supplement: Supplementary file 1 — Supplementary Information. [file 41598_2024_55716_MOESM1_ESM.zip › Data of the Study/5/Technical post-attention strategy push rod test data _ Total gaze time.txt]

Inner Fixation Duration	Outer Fixation Duration	总的注视时间
4	4	8
3	5	8
4	4	8
3	4	7
4	3	7
4	3	7
4	4	8
4	5	9
4	4	8
3	4	7
4	3	7
3	3	6
4	3	7
4	4	8
3	4	7
4	3	7
4	3	7
3	5	8
---
