# Supplementary material for: The effect of quiet eye training on golf putting performance in pressure situation
Source: Sci Rep. 2024 Mar 2;14:5182. doi: 10.1038/s41598-024-55716-z (PMC10908801; doi:10.1038/s41598-024-55716-z)
Supplement: Supplementary file 1 — Supplementary Information. [file 41598_2024_55716_MOESM1_ESM.zip › Data of the Study/5/Attention strategy push test data before quiet eye training _ Total fixation time.txt]

Inner Fixation Point	Outer Fixation Point	总的注视点个数
8	7	15
9	7	16
9	8	17
10	10	20
11	11	22
11	9	20
11	8	19
9	10	19
10	11	21
8	7	15
11	9	20
9	8	17
10	9	19
11	10	21
10	8	18
8	7	15
9	7	16
8	7	15
---
