# Supplementary material for: The effect of quiet eye training on golf putting performance in pressure situation
Source: Sci Rep. 2024 Mar 2;14:5182. doi: 10.1038/s41598-024-55716-z (PMC10908801; doi:10.1038/s41598-024-55716-z)
Supplement: Supplementary file 1 — Supplementary Information. [file 41598_2024_55716_MOESM1_ESM.zip › Data of the Study/5/Quite eye attention Strategy push rod test data _ Static eye movement time.txt]

Inner Static Eye Movement Duration	Outer Static Eye Movement Duration
2.136844483265267	1.901981406458182
2.223838975309857	1.949526759880371
2.108126667598321	1.820148874491413
1.924694635708331	2.080852634285506
2.15673760740993	2.167887615823523
2.242141362211512	1.910757601340078
2.094233905351896	1.883131335498656
1.936761466338741	1.976630464079789
1.972928555891602	1.906028177134857
2.215650223091404	1.886169854134943
2.045914956138585	2.004665094238616
2.230506316844592	2.009387905390347
2.071566502861522	1.907877427575816
2.101654996226847	1.914391639895447
2.266322358399156	2.074970476199254
2.094233905220258	1.883131335403544
1.936761466350692	1.976630464143091
2.041081615781484	1.845830934026564
---
