# Supplementary material for: The effect of quiet eye training on golf putting performance in pressure situation
Source: Sci Rep. 2024 Mar 2;14:5182. doi: 10.1038/s41598-024-55716-z (PMC10908801; doi:10.1038/s41598-024-55716-z)
Supplement: Supplementary file 1 — Supplementary Information. [file 41598_2024_55716_MOESM1_ESM.zip › Data of the Study/5/Pre-technical attention strategic push rod test data _ Table 5.txt]

Inner Static Eye Movement Duration	Outer Static Eye Movement Duration	Inner Fixation Point	Outer Fixation Point	总的注视点个数	Inner Fixation Duration	Outer Fixation Duration	总的注视时间
1.798633601381785	1.794748049678295	8.0	7.0	15.0	3.0	3.0	6.0
1.977018265931805	1.726215017604514	9.0	7.0	16.0	4.0	4.0	8.0
2.057066387970711	1.614804638468477	9.0	8.0	17.0	4.0	3.0	7.0
1.730948563968572	1.891660496380885	10.0	10.0	20.0	3.0	4.0	7.0
1.613385541337324	2.049616763779915	10.0	10.0	20.0	4.0	3.0	7.0
1.868221107704074	1.695028527963466	11.0	9.0	20.0	4.0	3.0	7.0
1.848455092226738	1.909341251838397	10.0	8.0	18.0	4.0	4.0	8.0
1.804404565530016	1.995915871320803	10.0	10.0	20.0	4.0	4.0	8.0
1.86223393726921	1.803676223030153	9.0	10.0	19.0	4.0	4.0	8.0
1.83175815172117	1.714559430706778	8.0	7.0	15.0	3.0	4.0	7.0
1.59455776717469	2.049220704550769	11.0	9.0	20.0	4.0	4.0	8.0
1.829235149999394	1.786204138187613	9.0	8.0	17.0	4.0	3.0	7.0
1.790656092732438	1.77316994564168	9.0	9.0	18.0	4.0	3.0	7.0
1.799711081716825	1.739808271800992	10.0	10.0	20.0	4.0	4.0	8.0
2.027376310113142	1.87545575204448	10.0	8.0	18.0	4.0	4.0	8.0
1.811193905500591	1.70114042957125	9.0	8.0	17.0	4.0	4.0	8.0
1.604259966097698	1.947116295423255	10.0	9.0	19.0	3.0	4.0	7.0
1.910884511623816	1.692318192008277	9.0	8.0	17.0	4.0	4.0	8.0
---
